# Supplementary material for: Multiple yet switchable hydrogen-bonded organic frameworks with white-light emission
Source: Nat Commun. 2022 Apr 6;13:1882. doi: 10.1038/s41467-022-29565-1 (PMC8987099; doi:10.1038/s41467-022-29565-1)
Supplement: Supplementary file 3 — Source Data [file 41467_2022_29565_MOESM3_ESM.xlsx]

## Sheet: Fig. 2
	Fig. 2a（blue）	Wavelength (nm)	Intensity				Fig. 2a（red）	Wavelength (nm)	Intensity			Fig. 2b	2 theta/degree	4CN(Non1)-Simulated	2 theta/degree	4CN(Non1)-Grinding	2 theta/degree	4CN(Non1)-F(THF)	2 theta/degree	4CN(Non1)-F(DCM)	2 theta/degree	4CN(Non1)-F(TCM)	2 theta/degree	4CN(Non1)-F(DCM/EtOH)
		650	0.73373					385	471.638				5	0	4.99768	2.08822	4.99768	2.47859	4.99768	3.63764	4.99768	4.58112	4.99768	5.57292
		649.5	0.73366					386	480.278				5.02	0	4.9997	1.9266	5.01783	2.49591	5.01783	3.64281	5.01783	4.59589	5.01783	5.5689
		649	0.73359					387	489.573				5.04	0	5.00171	1.91145	5.03797	2.48804	5.03797	3.62989	5.03797	4.57405	5.03797	5.5635
		648.5	0.73353					388	499.523				5.06	0	5.00373	1.96532	5.05812	2.52844	5.05812	3.62472	5.05812	4.59268	5.05812	5.57459
		648	0.73348					389	510.128				5.08	0	5.00574	1.97542	5.07827	2.47859	5.07827	3.61869	5.07827	4.59011	5.07827	5.5628
		647.5	0.73344					390	521.388				5.1	0	5.00776	1.98047	5.09841	2.48909	5.09841	3.62472	5.09841	4.58497	5.09841	5.5696
		647	0.73341					391	533.304				5.12	0	5.00977	2.1	5.11856	2.45131	5.11856	3.63333	5.11856	4.57983	5.11856	5.5574
		646.5	0.73338					392	545.874				5.14	0	5.01178	1.96364	5.1387	2.47702	5.1387	3.5963	5.1387	4.57726	5.1387	5.56752
		646	0.73336					393	559.1				5.16	0	5.0138	2.01919	5.15885	2.4681	5.15885	3.623	5.15885	4.57405	5.15885	5.56405
		645.5	0.73335					394	572.981				5.18	0	5.01581	1.99899	5.17899	2.45866	5.17899	3.59888	5.17899	4.58304	5.17899	5.56156
		645	0.73335					395	587.517				5.2	0	5.01783	1.9367	5.19914	2.46915	5.19914	3.58596	5.19914	4.58433	5.19914	5.55934
		644.5	0.73336					396	602.709				5.22	0	5.01984	1.9569	5.21928	2.46076	5.21928	3.60233	5.21928	4.56185	5.21928	5.55795
		644	0.73337					397	618.555				5.24	0	5.02186	2.00572	5.23943	2.42665	5.23943	3.58079	5.23943	4.57598	5.23943	5.55837
		643.5	0.7334					398	635.056				5.26	0	5.02387	1.90808	5.25958	2.43557	5.25958	3.61266	5.25958	4.57983	5.25958	5.56488
		643	0.73343					399	652.213				5.28	0	5.02589	1.95017	5.27972	2.4256	5.27972	3.59285	5.27972	4.56313	5.27972	5.55823
		642.5	0.73347					400	670.025				5.3	0	5.0279	1.96364	5.29987	2.43137	5.29987	3.60319	5.29987	4.55735	5.29987	5.56225
		642	0.73352					401	688.492				5.32	0	5.02992	1.95859	5.32001	2.43347	5.32001	3.58682	5.32001	4.55157	5.32001	5.56003
		641.5	0.73357					402	707.614				5.34	0	5.03193	1.88956	5.34016	2.43033	5.34016	3.58682	5.34016	4.55735	5.34016	5.561
		641	0.73364					403	727.391				5.36	0	5.03395	1.95017	5.3603	2.44134	5.3603	3.58338	5.3603	4.55286	5.3603	5.55338
		640.5	0.73371					404	747.824				5.38	0	5.03596	2.04613	5.38045	2.41249	5.38045	3.58424	5.38045	4.55286	5.38045	5.5592
		640	0.73379					405	768.911				5.4	0	5.03797	1.99057	5.4006	2.41354	5.4006	3.61352	5.4006	4.56185	5.4006	5.55559
		639.5	0.73388					406	790.654				5.42	0	5.03999	1.91481	5.42074	2.40934	5.42074	3.5739	5.42074	4.55029	5.42074	5.56128
		639	0.73398					407	813.052				5.44	0	5.042	1.98384	5.44089	2.41773	5.44089	3.52997	5.44089	4.56442	5.44089	5.55407
		638.5	0.73408					408	836.105				5.46	0	5.04402	1.98721	5.46103	2.40619	5.46103	3.58338	5.46103	4.51432	5.46103	5.54672
		638	0.73419					409	859.813				5.48	0	5.04603	2.02256	5.48118	2.3978	5.48118	3.54289	5.48118	4.54066	5.48118	5.55227
		637.5	0.73432					410	884.176				5.5	0	5.04805	1.93502	5.50132	2.38993	5.50132	3.55323	5.50132	4.53231	5.50132	5.55892
		637	0.73445					411	909.194				5.52	0	5.05006	1.88788	5.52147	2.38048	5.52147	3.55151	5.52147	4.54708	5.52147	5.55767
		636.5	0.73459					412	934.868				5.54	0	5.05208	2.03434	5.54162	2.36579	5.54162	3.56615	5.54162	4.5246	5.54162	5.55546
		636	0.73475					413	961.196				5.56	0	5.05409	2.01077	5.56176	2.38783	5.56176	3.5739	5.56176	4.52717	5.56176	5.547
		635.5	0.73492					414	988.18				5.58	0	5.05611	1.87946	5.58191	2.38835	5.58191	3.55926	5.58191	4.55864	5.58191	5.55033
		635	0.73509					415	1015.82				5.6	0	5.05812	1.91313	5.60205	2.37051	5.60205	3.54806	5.60205	4.53102	5.60205	5.55254
		634.5	0.73529					416	1044.11				5.62	0	5.06013	1.91313	5.6222	2.3873	5.6222	3.56012	5.6222	4.55222	5.6222	5.54908
		634	0.73549					417	1073.06				5.64	0	5.06215	1.9367	5.64234	2.36212	5.64234	3.54462	5.64234	4.53295	5.64234	5.5488
		633.5	0.73569					418	1102.67				5.66	0	5.06416	1.95859	5.66249	2.3873	5.66249	3.54892	5.66249	4.53937	5.66249	5.54922
		633	0.7359					419	1132.93				5.68	0	5.06618	1.93165	5.68263	2.35058	5.68263	3.5205	5.68263	4.52331	5.68263	5.55324
		632.5	0.7361					420	1163.84				5.7	0	5.06819	1.91481	5.70278	2.35582	5.70278	3.53342	5.70278	4.5368	5.70278	5.55157
		632	0.7363					421	1195.41				5.72	0	5.07021	1.95185	5.72293	2.36789	5.72293	3.54978	5.72293	4.51882	5.72293	5.54339
		631.5	0.73651					422	1227.64				5.74	0	5.07222	1.90303	5.74307	2.36422	5.74307	3.53859	5.74307	4.53552	5.74307	5.55033
		631	0.73673					423	1260.52				5.76	0	5.07424	1.88956	5.76322	2.34166	5.76322	3.5205	5.76322	4.52781	5.76322	5.54769
		630.5	0.73693					424	1294.05				5.78	0	5.07625	1.90976	5.78336	2.35268	5.78336	3.54462	5.78336	4.54387	5.78336	5.55074
		630	0.73714					425	1328.24				5.8	0	5.07827	1.86936	5.80351	2.34376	5.80351	3.56529	5.80351	4.51432	5.80351	5.5513
		629.5	0.73734					426	1363.09				5.82	0	5.08028	1.88114	5.82365	2.36055	5.82365	3.52222	5.82365	4.51946	5.82365	5.5506
		629	0.73755					427	1398.59				5.84	0	5.08229	1.90808	5.8438	2.36684	5.8438	3.52567	5.8438	4.549	5.8438	5.54825
		628.5	0.73775					428	1434.74				5.86	0	5.08431	1.85926	5.86395	2.33851	5.86395	3.52567	5.86395	4.53616	5.86395	5.54617
		628	0.73797					429	1471.55				5.88	0	5.08632	1.9569	5.88409	2.32959	5.88409	3.51533	5.88409	4.52203	5.88409	5.54644
		627.5	0.73817					430	1509.02				5.9	0	5.08834	1.9569	5.90424	2.349	5.90424	3.5317	5.90424	4.52396	5.90424	5.54603
		627	0.73839					431	1558.95				5.92	0	5.09035	1.90135	5.92438	2.32434	5.92438	3.5317	5.92438	4.51561	5.92438	5.54686
		626.5	0.73861					432	1610.13				5.94	0	5.09237	1.93333	5.94453	2.33484	5.94453	3.52739	5.94453	4.50983	5.94453	5.54339
		626	0.73883					433	1660.91				5.96	0	5.09438	1.90976	5.96467	2.34323	5.96467	3.5093	5.96467	4.5201	5.96467	5.5409
		625.5	0.73905					434	1712.61				5.98	0	5.0964	1.91987	5.98482	2.32172	5.98482	3.53859	5.98482	4.51818	5.98482	5.54326
		625	0.73927					435	1763.99				6	0	5.09841	1.86431	6.00496	2.33379	6.00496	3.49121	6.00496	4.51175	6.00496	5.54339
		624.5	0.73949					436	1817.69				6.02	0	5.10043	1.88788	6.02511	2.33851	6.02511	3.50844	6.02511	4.5201	6.02511	5.5445
		624	0.7397					437	1870.72				6.04	0	5.10244	1.9064	6.04526	2.31333	6.04526	3.51016	6.04526	4.51111	6.04526	5.53937
		623.5	0.73991					438	1923.99				6.06	0	5.10445	1.87104	6.0654	2.33589	6.0654	3.51619	6.0654	4.50469	6.0654	5.54228
		623	0.74011					439	1977.91				6.08	0	5.10647	1.89293	6.08555	2.31333	6.08555	3.49811	6.08555	4.53231	6.08555	5.53951
		622.5	0.74028					440	2031.74				6.1	0	5.10848	1.90471	6.10569	2.32172	6.10569	3.51447	6.10569	4.52139	6.10569	5.54298
		622	0.74042					441	2085.14				6.12	0	5.1105	1.93333	6.12584	2.30756	6.12584	3.52997	6.12584	4.51689	6.12584	5.54201
		621.5	0.74056					442	2139.29				6.14	0	5.11251	1.89966	6.14598	2.30965	6.14598	3.50413	6.14598	4.52781	6.14598	5.54464
		621	0.7407					443	2192.64				6.16	0	5.11453	1.88283	6.16613	2.31333	6.16613	3.49724	6.16613	4.49441	6.16613	5.53896
		620.5	0.74083					444	2246.54				6.18	0	5.11654	1.9064	6.18628	2.31595	6.18628	3.49208	6.18628	4.50405	6.18628	5.54395
		620	0.74097					445	2299.28				6.2	0	5.11856	1.90976	6.20642	2.32592	6.20642	3.48346	6.20642	4.51689	6.20642	5.54298
		619.5	0.7411					446	2352.46				6.22	0	5.12057	1.92155	6.22657	2.29234	6.22657	3.51102	6.22657	4.49634	6.22657	5.54381
		619	0.74123					447	2405.37				6.24	0	5.12259	1.85926	6.24671	2.31595	6.24671	3.53084	6.24671	4.5034	6.24671	5.53813
		618.5	0.74137					448	2456.88				6.26	0	5.1246	1.89798	6.26686	2.29339	6.26686	3.51016	6.26686	4.49955	6.26686	5.53674
		618	0.74148					449	2507.78				6.28	0	5.12662	1.86431	6.287	2.30441	6.287	3.49897	6.287	4.51496	6.287	5.53868
		617.5	0.7416					450	2558.92				6.3	0	5.12863	1.83906	6.30715	2.29706	6.30715	3.51016	6.30715	4.49891	6.30715	5.53729
		617	0.74172					451	2609.52				6.32	0	5.13064	1.87104	6.3273	2.29339	6.3273	3.50672	6.3273	4.51882	6.3273	5.53383
		616.5	0.74186					452	2658.6				6.34	0	5.13266	1.94343	6.34744	2.29391	6.34744	3.48002	6.34744	4.50854	6.34744	5.53632
		616	0.74203					453	2709.31				6.36	0	5.13467	1.84411	6.36759	2.31228	6.36759	3.47571	6.36759	4.49891	6.36759	5.53854
		615.5	0.74219					454	2757.86				6.38	0	5.13669	1.91987	6.38773	2.30178	6.38773	3.47571	6.38773	4.50662	6.38773	5.53438
		615	0.74237					455	2805.03				6.4	0	5.1387	1.84074	6.40788	2.30493	6.40788	3.48346	6.40788	4.51496	6.40788	5.53688
		614.5	0.74256					456	2850.93				6.42	0	5.14072	1.88451	6.42802	2.28709	6.42802	3.50241	6.42802	4.49441	6.42802	5.53383
		614	0.74276					457	2895.81				6.44	0	5.14273	1.89798	6.44817	2.29077	6.44817	3.50241	6.44817	4.4957	6.44817	5.53771
		613.5	0.74296					458	2938.36				6.46	0	5.14475	1.83737	6.46831	2.29234	6.46831	3.47657	6.46831	4.5079	6.46831	5.5384
		613	0.74315					459	2981				6.48	0	5.14676	1.84074	6.48846	2.29759	6.48846	3.49294	6.48846	4.51561	6.48846	5.53244
		612.5	0.74334					460	3021.06				6.5	0	5.14878	1.85758	6.50861	2.30546	6.50861	3.46882	6.50861	4.49441	6.50861	5.53244
		612	0.74354					461	3060.63				6.52	0	5.15079	1.88114	6.52875	2.3086	6.52875	3.46279	6.52875	4.48542	6.52875	5.53106
		611.5	0.74373					462	3098.18				6.54	0	5.1528	1.84074	6.5489	2.29496	6.5489	3.46882	6.5489	4.5124	6.5489	5.53216
		611	0.74393					463	3135.61				6.56	0	5.15482	1.89461	6.56904	2.29549	6.56904	3.45159	6.56904	4.49441	6.56904	5.5366
		610.5	0.74413					464	3171.09				6.58	0	5.15683	1.8138	6.58919	2.2766	6.58919	3.47313	6.58919	4.49249	6.58919	5.53965
		610	0.74432					465	3205.14				6.6	0	5.15885	1.85084	6.60933	2.28499	6.60933	3.48605	6.60933	4.50662	6.60933	5.53327
		609.5	0.74453					466	3236.72				6.62	0	5.16086	1.88114	6.62948	2.29706	6.62948	3.49208	6.62948	4.48349	6.62948	5.53189
		609	0.74473					467	3266.3				6.64	0	5.16288	1.84916	6.64963	2.28552	6.64963	3.45848	6.64963	4.47579	6.64963	5.5262
		608.5	0.74492					468	3293.36				6.66	0	5.16489	1.85253	6.66977	2.29864	6.66977	3.4671	6.66977	4.48028	6.66977	5.53175
		608	0.74511					469	3318.52				6.68	0	5.16691	1.84916	6.68992	2.28762	6.68992	3.47313	6.68992	4.47836	6.68992	5.53244
		607.5	0.74531					470	3344				6.7	0	5.16892	1.76667	6.71006	2.28919	6.71006	3.45332	6.71006	4.47386	6.71006	5.53064
		607	0.74552					471	3366.96				6.72	0	5.17094	1.80034	6.73021	2.29654	6.73021	3.47054	6.73021	4.47001	6.73021	5.53244
		606.5	0.74573					472	3387.53				6.74	0	5.17295	1.8037	6.75035	2.27975	6.75035	3.44643	6.75035	4.49313	6.75035	5.53092
		606	0.74593					473	3405.49				6.76	0	5.17496	1.79024	6.7705	2.27922	6.7705	3.45245	6.7705	4.48671	6.7705	5.5287
		605.5	0.74612					474	3422.28				6.78	0	5.17698	1.88956	6.79064	2.27712	6.79064	3.48691	6.79064	4.48221	6.79064	5.53327
		605	0.74631					475	3437.97				6.8	0	5.17899	1.90976	6.81079	2.28132	6.81079	3.44556	6.81079	4.48285	6.81079	5.52717
		604.5	0.74649					476	3451.26				6.82	0	5.18101	1.8862	6.83094	2.29286	6.83094	3.43523	6.83094	4.49891	6.83094	5.53119
		604	0.74668					477	3462.87				6.84	0	5.18302	1.8037	6.85108	2.2745	6.85108	3.4292	6.85108	4.47771	6.85108	5.53272
		603.5	0.74689					478	3472.81				6.86	0	5.18504	1.86094	6.87123	2.29654	6.87123	3.45504	6.87123	4.47771	6.87123	5.52925
		603	0.7471					479	3481.07				6.88	0	5.18705	1.82222	6.89137	2.27608	6.89137	3.46451	6.89137	4.47322	6.89137	5.52828
		602.5	0.7473					480	3487.66				6.9	0	5.18907	1.8963	6.91152	2.26925	6.91152	3.43264	6.91152	4.48028	6.91152	5.5244
		602	0.74751					481	3491.13				6.92	0	5.19108	1.78182	6.93166	2.28132	6.93166	3.43523	6.93166	4.48221	6.93166	5.52634
		601.5	0.74772					482	3493.62				6.94	0	5.1931	1.83569	6.95181	2.26978	6.95181	3.44384	6.95181	4.49505	6.95181	5.52495
		601	0.74793					483	3494.69				6.96	0	5.19511	1.90135	6.97196	2.27817	6.97196	3.44556	6.97196	4.46101	6.97196	5.52676
		600.5	0.74812					484	3493.88				6.98	0	5.19712	1.86768	6.9921	2.28027	6.9921	3.43867	6.9921	4.47707	6.9921	5.52939
		600	0.74834					485	3492.68				7	0	5.19914	1.80202	7.01225	2.26821	7.01225	3.41972	7.01225	4.48992	7.01225	5.5305
		599.5	0.74856					486	3487.71				7.02	0	5.20115	1.7734	7.03239	2.26925	7.03239	3.43351	7.03239	4.48028	7.03239	5.52731
		599	0.74877					487	3482.37				7.04	0	5.20317	1.83064	7.05254	2.26506	7.05254	3.43437	7.05254	4.47964	7.05254	5.52329
		598.5	0.74896					488	3476.41				7.06	0	5.20518	1.83569	7.07268	2.26716	7.07268	3.42317	7.07268	4.47129	7.07268	5.52218
		598	0.74916					489	3469.04				7.08	0	5.2072	1.84411	7.09283	2.27293	7.09283	3.42403	7.09283	4.47771	7.09283	5.52232
		597.5	0.74933					490	3461.01				7.1	0	5.20921	1.77677	7.11298	2.26191	7.11298	3.4404	7.11298	4.46808	7.11298	5.52093
		597	0.74951					491	3451.86				7.12	0	5.21123	1.8138	7.13312	2.24774	7.13312	3.44987	7.13312	4.47964	7.13312	5.52495
		596.5	0.74971					492	3441.64				7.14	0	5.21324	1.79529	7.15327	2.26558	7.15327	3.42059	7.15327	4.47001	7.15327	5.52371
		596	0.7499					493	3429.5				7.16	0	5.21526	1.81212	7.17341	2.26296	7.17341	3.41456	7.17341	4.47771	7.17341	5.52398
		595.5	0.75007					494	3416.67				7.18	0	5.21727	1.7229	7.19356	2.28657	7.19356	3.40939	7.19356	4.4668	7.19356	5.52773
		595	0.75025					495	3402.75				7.2	0	5.21928	1.84411	7.2137	2.26768	7.2137	3.43178	7.2137	4.47001	7.2137	5.51996
		594.5	0.75043					496	3387.99				7.22	0	5.2213	1.79697	7.23385	2.25824	7.23385	3.42231	7.23385	4.4623	7.23385	5.52579
		594	0.7506					497	3372.67				7.24	0	5.22331	1.84411	7.25399	2.26978	7.25399	3.43092	7.25399	4.46358	7.25399	5.51816
		593.5	0.75075					498	3355.86				7.26	0	5.22533	1.77845	7.27414	2.25509	7.27414	3.41886	7.27414	4.47129	7.27414	5.52606
		593	0.7509					499	3337.91				7.28	0	5.22734	1.80875	7.29429	2.26978	7.29429	3.41283	7.29429	4.4668	7.29429	5.51969
		592.5	0.75107					500	3319.38				7.3	0	5.22936	1.7734	7.31443	2.25561	7.31443	3.41886	7.31443	4.45845	7.31443	5.52343
		592	0.75123					501	3299.12				7.32	0	5.23137	1.80707	7.33458	2.26401	7.33458	3.43523	7.33458	4.45652	7.33458	5.52385
		591.5	0.75138					502	3277.97				7.34	0	5.23339	1.82054	7.35472	2.26611	7.35472	3.40853	7.35472	4.45588	7.35472	5.52371
		591	0.75153					503	3256.81				7.36	0	5.2354	1.79024	7.37487	2.25929	7.37487	3.39819	7.37487	4.45652	7.37487	5.52052
		590.5	0.75165					504	3234.47				7.38	0	5.23742	1.78519	7.39501	2.25352	7.39501	3.39733	7.39501	4.47964	7.39501	5.51788
		590	0.75178					505	3211.27				7.4	0	5.23943	1.75993	7.41516	2.27398	7.41516	3.41714	7.41516	4.46551	7.41516	5.52856
		589.5	0.75189					506	3187.25				7.42	0	5.24145	1.80707	7.43531	2.25929	7.43531	3.4292	7.43531	4.45909	7.43531	5.52135
		589	0.752					507	3162.78				7.44	0	5.24346	1.75825	7.45545	2.26873	7.45545	3.4025	7.45545	4.45652	7.45545	5.5208
		588.5	0.7521					508	3136.76				7.46	0	5.24547	1.77845	7.4756	2.26243	7.4756	3.39216	7.4756	4.47129	7.4756	5.51941
		588	0.7522					509	3110.49				7.48	0	5.24749	1.75993	7.49574	2.26506	7.49574	3.40336	7.49574	4.4578	7.49574	5.52301
		587.5	0.75228					510	3083.86				7.5	0	5.2495	1.84411	7.51589	2.26506	7.51589	3.418	7.51589	4.46936	7.51589	5.51747
		587	0.75237					511	3056.38				7.52	0	5.25152	1.78519	7.53603	2.26611	7.53603	3.41111	7.53603	4.45845	7.53603	5.51844
		586.5	0.75247					512	3028.78				7.54	0	5.25353	1.78519	7.55618	2.27083	7.55618	3.42059	7.55618	4.44432	7.55618	5.51927
		586	0.7526					513	3000.63				7.56	0	5.25555	1.79024	7.57632	2.30073	7.57632	3.42317	7.57632	4.45074	7.57632	5.51941
		585.5	0.75274					514	2971.52				7.58	0	5.25756	1.83906	7.59647	2.29496	7.59647	3.41886	7.59647	4.46487	7.59647	5.5165
		585	0.7529					515	2942.03				7.6	0	5.25958	1.77845	7.61662	2.30598	7.61662	3.41542	7.61662	4.46166	7.61662	5.52093
		584.5	0.75307					516	2912.56				7.62	0	5.26159	1.74815	7.63676	2.30965	7.63676	3.41456	7.63676	4.45074	7.63676	5.52163
		584	0.75324					517	2881.38				7.64	0	5.26361	1.75825	7.65691	2.30231	7.65691	3.40422	7.65691	4.46037	7.65691	5.51747
		583.5	0.7534					518	2849.7				7.66	0	5.26562	1.82559	7.67705	2.3212	7.67705	3.42059	7.67705	4.44689	7.67705	5.51733
		583	0.75358					519	2819.1				7.68	0	5.26763	1.7835	7.6972	2.3149	7.6972	3.41456	7.6972	4.45973	7.6972	5.51996
		582.5	0.75374					520	2787.81				7.7	0	5.26965	1.84916	7.71734	2.33221	7.71734	3.4137	7.71734	4.44496	7.71734	5.51969
		582	0.75391					521	2757.21				7.72	0	5.27166	1.79529	7.73749	2.37104	7.73749	3.42575	7.73749	4.45074	7.73749	5.51761
		581.5	0.75408					522	2724.92				7.74	0	5.27368	1.73805	7.75764	2.36369	7.75764	3.39733	7.75764	4.46423	7.75764	5.51761
		581	0.75424					523	2692.67				7.76	0	5.27569	1.85421	7.77778	2.32697	7.77778	3.43264	7.77778	4.4623	7.77778	5.52093
		580.5	0.75441					524	2660.53				7.78	0	5.27771	1.78519	7.79793	2.33431	7.79793	3.43437	7.79793	4.45331	7.79793	5.51885
		580	0.75459					525	2629.21				7.8	0	5.27972	1.80707	7.81807	2.35477	7.81807	3.44384	7.81807	4.45138	7.81807	5.52121
		579.5	0.7548					526	2597.65				7.82	0	5.28174	1.85253	7.83822	2.40199	7.83822	3.44901	7.83822	4.45523	7.83822	5.51788
		579	0.75504					527	2566.36				7.84	0	5.28375	1.76667	7.85836	2.45761	7.85836	3.43006	7.85836	4.45138	7.85836	5.51969
		578.5	0.75529					528	2536.12				7.86	0	5.28577	1.85253	7.87851	2.48909	7.87851	3.48691	7.87851	4.45523	7.87851	5.52385
		578	0.75554					529	2505.49				7.88	0	5.28778	1.75657	7.89866	2.4723	7.89866	3.48519	7.89866	4.46808	7.89866	5.5122
		577.5	0.75581					530	2474.79				7.9	0	5.28979	1.8138	7.9188	2.44816	7.9188	3.47657	7.9188	4.4578	7.9188	5.51844
		577	0.75609					531	2444.38				7.92	0	5.29181	1.69091	7.93895	2.41459	7.93895	3.46968	7.93895	4.44945	7.93895	5.52357
		576.5	0.7564					532	2413.85				7.94	0	5.29382	1.81044	7.95909	2.39622	7.95909	3.4714	7.95909	4.45652	7.95909	5.51913
		576	0.75672					533	2382.77				7.96	0	5.29584	1.68754	7.97924	2.35215	7.97924	3.45418	7.97924	4.44175	7.97924	5.51539
		575.5	0.75704					534	2352.39				7.98	0	5.29785	1.74983	7.99938	2.33116	7.99938	3.47829	7.99938	4.46808	7.99938	5.5201
		575	0.7574					535	2321.45				8	0	5.29987	1.76498	8.01953	2.33012	8.01953	3.50241	8.01953	4.45267	8.01953	5.51705
		574.5	0.75774					536	2291.3				8.02	0	5.30188	1.72121	8.03967	2.31542	8.03967	3.47657	8.03967	4.44624	8.03967	5.51622
		574	0.75808					537	2261				8.04	0	5.3039	1.82391	8.05982	2.33379	8.05982	3.50241	8.05982	4.45459	8.05982	5.51511
		573.5	0.75841					538	2230.7				8.06	0	5.30591	1.79192	8.07997	2.29444	8.07997	3.51102	8.07997	4.45716	8.07997	5.5147
		573	0.75876					539	2201.78				8.08	0	5.30793	1.78687	8.10011	2.28499	8.10011	3.50241	8.10011	4.46808	8.10011	5.51373
		572.5	0.75909					540	2173.02				8.1	0	5.30994	1.77677	8.12026	2.29024	8.12026	3.49552	8.12026	4.44881	8.12026	5.51816
		572	0.75942					541	2144.44				8.12	0	5.31195	1.75657	8.1404	2.2703	8.1404	3.4826	8.1404	4.44496	8.1404	5.52232
		571.5	0.75975					542	2114.92				8.14	0	5.31397	1.71111	8.16055	2.2703	8.16055	3.50758	8.16055	4.45845	8.16055	5.51996
		571	0.76007					543	2087.1				8.16	0	5.31598	1.79192	8.18069	2.24879	8.18069	3.43523	8.18069	4.44496	8.18069	5.52107
		570.5	0.76038					544	2057.56				8.18	0	5.318	1.74141	8.20084	2.24932	8.20084	3.44384	8.20084	4.44689	8.20084	5.51927
		570	0.76068					545	2029.01				8.2	0	5.32001	1.76835	8.22099	2.24932	8.22099	3.41714	8.22099	4.43982	8.22099	5.51719
		569.5	0.76097					546	2001.02				8.22	0	5.32203	1.72458	8.24113	2.24145	8.24113	3.4447	8.24113	4.45973	8.24113	5.5147
		569	0.76126					547	1972.29				8.24	0	5.32404	1.81717	8.26128	2.23935	8.26128	3.4292	8.26128	4.43468	8.26128	5.51913
		568.5	0.76152					548	1944.49				8.26	0	5.32606	1.65724	8.28142	2.2446	8.28142	3.41542	8.28142	4.4501	8.28142	5.51622
		568	0.76179					549	1917.55				8.28	0	5.32807	1.70269	8.30157	2.24197	8.30157	3.41456	8.30157	4.45716	8.30157	5.5183
		567.5	0.76204					550	1889.29				8.3	0	5.33009	1.71111	8.32171	2.24565	8.32171	3.40508	8.32171	4.44239	8.32171	5.5183
		567	0.76225					551	1862.29				8.32	0	5.3321	1.76162	8.34186	2.2404	8.34186	3.38872	8.34186	4.43532	8.34186	5.52135
		566.5	0.76246					552	1834.37				8.34	0	5.33412	1.65219	8.362	2.2425	8.362	3.40422	8.362	4.43661	8.362	5.51539
		566	0.76267					553	1807.76				8.36	0	5.33613	1.73805	8.38215	2.23358	8.38215	3.38441	8.38215	4.44817	8.38215	5.51816
		565.5	0.76289					554	1779.96				8.38	0	5.33814	1.70943	8.4023	2.23148	8.4023	3.35685	8.4023	4.4456	8.4023	5.51733
		565	0.76312					555	1751.5				8.4	0	5.34016	1.77508	8.42244	2.23358	8.42244	3.37063	8.42244	4.44689	8.42244	5.52301
		564.5	0.76333					556	1723.88				8.42	0	5.34217	1.74478	8.44259	2.232	8.44259	3.37752	8.44259	4.42954	8.44259	5.51733
		564	0.76355					557	1697.78				8.44	0	5.34419	1.68923	8.46273	2.2383	8.46273	3.36202	8.46273	4.43918	8.46273	5.52537
		563.5	0.76378					558	1671.74				8.46	0	5.3462	1.75152	8.48288	2.24092	8.48288	3.37666	8.48288	4.43789	8.48288	5.52052
		563	0.764					559	1646.29				8.48	0	5.34822	1.69764	8.50302	2.23358	8.50302	3.37838	8.50302	4.43661	8.50302	5.52426
		562.5	0.76422					560	1621.27				8.5	0	5.35023	1.78687	8.52317	2.2404	8.52317	3.35426	8.52317	4.44945	8.52317	5.52301
		562	0.76447					561	1594.7				8.52	0	5.35225	1.72795	8.54332	2.24669	8.54332	3.35857	8.54332	4.43468	8.54332	5.52398
		561.5	0.76473					562	1568.85				8.54	0	5.35426	1.76667	8.56346	2.22099	8.56346	3.3646	8.56346	4.42762	8.56346	5.5305
		561	0.765					563	1543.42				8.56	0	5.35628	1.70606	8.58361	2.23148	8.58361	3.35512	8.58361	4.43147	8.58361	5.53272
		560.5	0.76525					564	1519.48				8.58	0	5.35829	1.68923	8.60375	2.23358	8.60375	3.35857	8.60375	4.42505	8.60375	5.53702
		560	0.7655					565	1494.43				8.6	0	5.3603	1.66397	8.6239	2.22833	8.6239	3.36115	8.6239	4.4289	8.6239	5.53147
		559.5	0.76574					566	1468.42				8.62	0	5.36232	1.7532	8.64404	2.2341	8.64404	3.37063	8.64404	4.42312	8.64404	5.54062
		559	0.76596					567	1443.65				8.64	0	5.36433	1.70774	8.66419	2.22728	8.66419	3.36029	8.66419	4.42762	8.66419	5.54478
		558.5	0.76619					568	1419.74				8.66	0	5.36635	1.70774	8.68434	2.23148	8.68434	3.34737	8.68434	4.43019	8.68434	5.54714
		558	0.76641					569	1396.28				8.68	0	5.36836	1.71785	8.70448	2.22886	8.70448	3.35082	8.70448	4.41798	8.70448	5.55851
		557.5	0.76665					570	1371.34				8.7	0	5.37038	1.73468	8.72463	2.23778	8.72463	3.36288	8.72463	4.42441	8.72463	5.56308
		557	0.76688					571	1347.58				8.72	0	5.37239	1.7431	8.74477	2.2362	8.74477	3.3422	8.74477	4.42697	8.74477	5.57389
		556.5	0.76712					572	1325.03				8.74	0	5.37441	1.71111	8.76492	2.22833	8.76492	3.35685	8.76492	4.42826	8.76492	5.57625
		556	0.76735					573	1302.36				8.76	0	5.37642	1.68923	8.78506	2.22991	8.78506	3.37149	8.78506	4.42569	8.78506	5.59608
		555.5	0.7676					574	1280.55				8.78	0	5.37844	1.71616	8.80521	2.23463	8.80521	3.36804	8.80521	4.42697	8.80521	5.60329
		555	0.76786					575	1258.6				8.8	0	5.38045	1.69596	8.82535	2.22728	8.82535	3.35943	8.82535	4.42441	8.82535	5.62477
		554.5	0.76813					576	1236.93				8.82	0	5.38246	1.73131	8.8455	2.22781	8.8455	3.35685	8.8455	4.42762	8.8455	5.64959
		554	0.76838					577	1216.23				8.84	0	5.38448	1.7229	8.86565	2.2341	8.86565	3.35857	8.86565	4.42954	8.86565	5.6715
		553.5	0.76863					578	1196.73				8.86	0	5.38649	1.64377	8.88579	2.22991	8.88579	3.36115	8.88579	4.42505	8.88579	5.72889
		553	0.76888					579	1176.69				8.88	0	5.38851	1.73636	8.90594	2.2341	8.90594	3.35857	8.90594	4.42312	8.90594	5.77589
		552.5	0.76914					580	1156.95				8.9	0	5.39052	1.68754	8.92608	2.23358	8.92608	3.34565	8.92608	4.41541	8.92608	5.84161
		552	0.7694					581	1136.59				8.92	0	5.39254	1.72795	8.94623	2.24302	8.94623	3.34479	8.94623	4.43147	8.94623	5.91605
		551.5	0.76967					582	1117.12				8.94	0	5.39455	1.73805	8.96637	2.23673	8.96637	3.3422	8.96637	4.42441	8.96637	6.01158
		551	0.76993					583	1097.12				8.96	0	5.39657	1.71279	8.98652	2.24092	8.98652	3.35943	8.98652	4.41863	8.98652	6.0497
		550.5	0.7702					584	1077.81				8.98	0	5.39858	1.65724	9.00667	2.23778	9.00667	3.3379	9.00667	4.42697	9.00667	6.08894
		550	0.77046					585	1060.49				9	0	5.4006	1.72626	9.02681	2.24617	9.02681	3.3646	9.02681	4.43276	9.02681	6.12554
								586	1041.85				9.02	0	5.40261	1.72458	9.04696	2.25037	9.04696	3.37321	9.04696	4.42633	9.04696	6.13025
								587	1023.15				9.04	0	5.40462	1.65724	9.0671	2.24565	9.0671	3.33704	9.0671	4.42633	9.0671	6.15285
								588	1005.36				9.06	0	5.40664	1.71111	9.08725	2.24617	9.08725	3.34823	9.08725	4.42441	9.08725	6.16449
								589	987.627				9.08	0	5.40865	1.67744	9.10739	2.24302	9.10739	3.33618	9.10739	4.41734	9.10739	6.14869
								590	970.106				9.1	0	5.41067	1.77677	9.12754	2.24092	9.12754	3.33876	9.12754	4.4334	9.12754	6.1229
								591	953.128				9.12	0	5.41268	1.66061	9.14768	2.23358	9.14768	3.34393	9.14768	4.42055	9.14768	6.11361
								592	934.481				9.14	0.000837313	5.4147	1.72963	9.16783	2.23725	9.16783	3.34134	9.16783	4.41156	9.16783	6.03667
								593	918.145				9.16	0.000860805	5.41671	1.62189	9.18798	2.23515	9.18798	3.34479	9.18798	4.42055	9.18798	5.99369
								594	901.782				9.18	0.00111	5.41873	1.66902	9.20812	2.23305	9.20812	3.34479	9.20812	4.42762	9.20812	5.94184
								595	886.254				9.2	0.00114	5.42074	1.70101	9.22827	2.23095	9.22827	3.33618	9.22827	4.42441	9.22827	5.91564
								596	869.916				9.22	0.00118	5.42276	1.71279	9.24841	2.23358	9.24841	3.34307	9.24841	4.42505	9.24841	5.87183
								597	853.279				9.24	0.00121	5.42477	1.72963	9.26856	2.22781	9.26856	3.34134	9.26856	4.4289	9.26856	5.8161
								598	837.033				9.26	0.00125	5.42679	1.65387	9.2887	2.23043	9.2887	3.33876	9.2887	4.41798	9.2887	5.77076
								599	821.276				9.28	0.00128	5.4288	1.70606	9.30885	2.21994	9.30885	3.33876	9.30885	4.41991	9.30885	5.72986
								600	805.523				9.3	0.00132	5.43081	1.69428	9.329	2.22466	9.329	3.32929	9.329	4.42441	9.329	5.69964
								601	789.521				9.32	0.00137	5.43283	1.69428	9.34914	2.22676	9.34914	3.35082	9.34914	4.42055	9.34914	5.67593
								602	772.808				9.34	0.00141	5.43484	1.71785	9.36929	2.22623	9.36929	3.34134	9.36929	4.42119	9.36929	5.64973
								603	756.665				9.36	0.00146	5.43686	1.63199	9.38943	2.22833	9.38943	3.34565	9.38943	4.42441	9.38943	5.6342
								604	740.614				9.38	0.0015	5.43887	1.67071	9.40958	2.23305	9.40958	3.32756	9.40958	4.41927	9.40958	5.61881
								605	726.745				9.4	0.00155	5.44089	1.65387	9.42972	2.22571	9.42972	3.3491	9.42972	4.42633	9.42972	5.608
								606	711.665				9.42	0.00161	5.4429	1.66902	9.44987	2.23253	9.44987	3.35168	9.44987	4.43147	9.44987	5.61063
								607	698.27				9.44	0.00166	5.44492	1.69259	9.47002	2.22413	9.47002	3.3422	9.47002	4.42826	9.47002	5.59927
								608	686.176				9.46	0.00172	5.44693	1.61178	9.49016	2.232	9.49016	3.34479	9.49016	4.42248	9.49016	5.5958
								609	675.522				9.48	0.00178	5.44895	1.66566	9.51031	2.23305	9.51031	3.35082	9.51031	4.43083	9.51031	5.59025
								610	665.074				9.5	0.00185	5.45096	1.68081	9.53045	2.22571	9.53045	3.33015	9.53045	4.41798	9.53045	5.57805
								611	656.219				9.52	0.00192	5.45297	1.64714	9.5506	2.232	9.5506	3.32498	9.5506	4.41798	9.5506	5.5757
								612	647.298				9.54	0.00199	5.45499	1.68249	9.57074	2.23043	9.57074	3.3491	9.57074	4.43019	9.57074	5.56419
								613	640.316				9.56	0.00207	5.457	1.62189	9.59089	2.22991	9.59089	3.3379	9.59089	4.42697	9.59089	5.55948
								614	633.371				9.58	0.00215	5.45902	1.68249	9.61103	2.22518	9.61103	3.33445	9.61103	4.42376	9.61103	5.55864
								615	627.405				9.6	0.00223	5.46103	1.6303	9.63118	2.22623	9.63118	3.34393	9.63118	4.4456	9.63118	5.54755
								616	621.161				9.62	0.00233	5.46305	1.65892	9.65133	2.21941	9.65133	3.33618	9.65133	4.44624	9.65133	5.54409
								617	616.388				9.64	0.00242	5.46506	1.64377	9.67147	2.22256	9.67147	3.34048	9.67147	4.44303	9.67147	5.53327
								618	609.893				9.66	0.00253	5.46708	1.68249	9.69162	2.22308	9.69162	3.32326	9.69162	4.42505	9.69162	5.53022
								619	604.194				9.68	0.00264	5.46909	1.64714	9.71176	2.21941	9.71176	3.35082	9.71176	4.43725	9.71176	5.5287
								620	598.214				9.7	0.00275	5.47111	1.65051	9.73191	2.22518	9.73191	3.34565	9.73191	4.43789	9.73191	5.53466
								621	591.83				9.72	0.00288	5.47312	1.69596	9.75205	2.22413	9.75205	3.3422	9.75205	4.43725	9.75205	5.53286
								622	585.633				9.74	0.00302	5.47513	1.64714	9.7722	2.22466	9.7722	3.32326	9.7722	4.44175	9.7722	5.53092
								623	579.701				9.76	0.00316	5.47715	1.64545	9.79235	2.22938	9.79235	3.34996	9.79235	4.4334	9.79235	5.53133
								624	573.751				9.78	0.00334	5.47916	1.64377	9.81249	2.21889	9.81249	3.32067	9.81249	4.43789	9.81249	5.52856
								625	568.28				9.8	0.00351	5.48118	1.62189	9.83264	2.21731	9.83264	3.34048	9.83264	4.43083	9.83264	5.5323
								626	563.017				9.82	0.00369	5.48319	1.62694	9.85278	2.21784	9.85278	3.34307	9.85278	4.42954	9.85278	5.52593
								627	557.648				9.84	0.00388	5.48521	1.63535	9.87293	2.23095	9.87293	3.33187	9.87293	4.4289	9.87293	5.52398
								628	552.597				9.86	0.00409	5.48722	1.63199	9.89307	2.23043	9.89307	3.33187	9.89307	4.42055	9.89307	5.52565
								629	547.316				9.88	0.00432	5.48924	1.64545	9.91322	2.22991	9.91322	3.32153	9.91322	4.41863	9.91322	5.5305
								630	541.731				9.9	0.00457	5.49125	1.68249	9.93336	2.21679	9.93336	3.33187	9.93336	4.42569	9.93336	5.52717
								631	536.406				9.92	0.00484	5.49327	1.68081	9.95351	2.21574	9.95351	3.33876	9.95351	4.4122	9.95351	5.5226
								632	531.357				9.94	0.00514	5.49528	1.62189	9.97366	2.23043	9.97366	3.32412	9.97366	4.42248	9.97366	5.52246
								633	526.136				9.96	0.00546	5.49729	1.69596	9.9938	2.22728	9.9938	3.31723	9.9938	4.41413	9.9938	5.52093
								634	520.867				9.98	0.00581	5.49931	1.70943	10.0139	2.22728	10.0139	3.34823	10.0139	4.41991	10.0139	5.51872
								635	517.995				10	0.0062	5.50132	1.67912	10.0341	2.22099	10.0341	3.33704	10.0341	4.41413	10.0341	5.5183
								636	515.208				10.02	0.00663	5.50334	1.68081	10.0542	2.22308	10.0542	3.33962	10.0542	4.41477	10.0542	5.51705
								637	512.08				10.04	0.00711	5.50535	1.64882	10.0744	2.22046	10.0744	3.32929	10.0744	4.41863	10.0744	5.51719
								638	508.51				10.06	0.00763	5.50737	1.63704	10.0945	2.22728	10.0945	3.31723	10.0945	4.41156	10.0945	5.51844
								639	505.343				10.08	0.00822	5.50938	1.61178	10.1147	2.22991	10.1147	3.32584	10.1147	4.41477	10.1147	5.5158
								640	501.552				10.1	0.00888	5.5114	1.67071	10.1348	2.22151	10.1348	3.32498	10.1348	4.41477	10.1348	5.51262
								641	498.09				10.12	0.00963	5.51341	1.66397	10.155	2.23095	10.155	3.33445	10.155	4.41863	10.155	5.51386
								642	493.835				10.14	0.01047	5.51543	1.64882	10.1751	2.22256	10.1751	3.32326	10.1751	4.41927	10.1751	5.51733
								643	490.137				10.16	0.01143	5.51744	1.65724	10.1953	2.23515	10.1953	3.32584	10.1953	4.41863	10.1953	5.51303
								644	485.492				10.18	0.01252	5.51946	1.63704	10.2154	2.23778	10.2154	3.32756	10.2154	4.41028	10.2154	5.51289
								645	481.384				10.2	0.01378	5.52147	1.67071	10.2355	2.24827	10.2355	3.34393	10.2355	4.41863	10.2355	5.51234
								646	478.029				10.22	0.01523	5.52348	1.68754	10.2557	2.24197	10.2557	3.33187	10.2557	4.42569	10.2557	5.51567
								647	473.614				10.24	0.01693	5.5255	1.62525	10.2758	2.24984	10.2758	3.33359	10.2758	4.42441	10.2758	5.51664
								648	468.471				10.26	0.01893	5.52751	1.63872	10.296	2.26086	10.296	3.33531	10.296	4.41927	10.296	5.51802
								649	462.255				10.28	0.0213	5.52953	1.6202	10.3161	2.24092	10.3161	3.33962	10.3161	4.43083	10.3161	5.51123
								650	456.936				10.3	0.02414	5.53154	1.6404	10.3363	2.26873	10.3363	3.33101	10.3363	4.41477	10.3363	5.51303
								651	451.368				10.32	0.0276	5.53356	1.62862	10.3564	2.25037	10.3564	3.33531	10.3564	4.4	10.3564	5.5183
								652	445.988				10.34	0.03184	5.53557	1.65556	10.3766	2.24669	10.3766	3.34737	10.3766	4.41028	10.3766	5.51497
								653	440.651				10.36	0.03712	5.53759	1.64882	10.3967	2.23043	10.3967	3.35599	10.3967	4.4167	10.3967	5.51275
								654	434.321				10.38	0.04382	5.5396	1.65892	10.4169	2.23725	10.4169	3.35426	10.4169	4.41927	10.4169	5.51761
								655	428.492				10.4	0.05249	5.54162	1.62525	10.437	2.23358	10.437	3.37666	10.437	4.41734	10.437	5.51553
								656	422.35				10.42	0.06396	5.54363	1.6202	10.4572	2.23253	10.4572	3.35599	10.4572	4.43083	10.4572	5.51969
								657	416.742				10.44	0.07965	5.54564	1.63199	10.4773	2.22204	10.4773	3.38958	10.4773	4.42184	10.4773	5.52107
								658	410.56				10.46	0.10214	5.54766	1.60842	10.4974	2.22833	10.4974	3.37407	10.4974	4.42697	10.4974	5.52717
								659	403.869				10.48	0.13655	5.54967	1.6101	10.5176	2.22991	10.5176	3.39991	10.5176	4.41734	10.5176	5.52551
								660	397.483				10.5	0.19262	5.55169	1.66734	10.5377	2.22571	10.5377	3.37666	10.5377	4.41092	10.5377	5.53272
								661	392.387				10.52	0.28643	5.5537	1.59663	10.5579	2.21731	10.5579	3.38699	10.5579	4.42312	10.5579	5.52953
								662	386.517				10.54	0.43854	5.55572	1.58485	10.578	2.22886	10.578	3.38958	10.578	4.41991	10.578	5.52856
								663	380.341				10.56	0.66004	5.55773	1.6202	10.5982	2.21679	10.5982	3.38786	10.5982	4.41798	10.5982	5.53175
								664	374.356				10.58	0.90107	5.55975	1.56633	10.6183	2.22256	10.6183	3.37494	10.6183	4.42697	10.6183	5.53508
								665	367.835				10.6	1	5.56176	1.58822	10.6385	2.23358	10.6385	3.38441	10.6385	4.42184	10.6385	5.52884
								666	361.27				10.62	0.8915	5.56378	1.64882	10.6586	2.22361	10.6586	3.37321	10.6586	4.4167	10.6586	5.53452
								667	354.287				10.64	0.69656	5.56579	1.63367	10.6788	2.22466	10.6788	3.36632	10.6788	4.42248	10.6788	5.53008
								668	347.733				10.66	0.49309	5.5678	1.67071	10.6989	2.21626	10.6989	3.3646	10.6989	4.41541	10.6989	5.52995
								669	341.319				10.68	0.33003	5.56982	1.58653	10.719	2.22571	10.719	3.34565	10.719	4.41349	10.719	5.53771
								670	334.67				10.7	0.22145	5.57183	1.58822	10.7392	2.21417	10.7392	3.36546	10.7392	4.40578	10.7392	5.53632
								671	328.261				10.72	0.15433	5.57385	1.62694	10.7593	2.21679	10.7593	3.35254	10.7593	4.41477	10.7593	5.54048
								672	322.071				10.74	0.11302	5.57586	1.59158	10.7795	2.21941	10.7795	3.34307	10.7795	4.41991	10.7795	5.54242
								673	315.95				10.76	0.08663	5.57788	1.6202	10.7996	2.22361	10.7996	3.35943	10.7996	4.41798	10.7996	5.54492
								674	308.923				10.78	0.06878	5.57989	1.56465	10.8198	2.21889	10.8198	3.36029	10.8198	4.42119	10.8198	5.54145
								675	301.773				10.8	0.05604	5.58191	1.58653	10.8399	2.21522	10.8399	3.33273	10.8399	4.41734	10.8399	5.54062
								676	295.073				10.82	0.04658	5.58392	1.58653	10.8601	2.21364	10.8601	3.32842	10.8601	4.43019	10.8601	5.54741
								677	287.208				10.84	0.03934	5.58594	1.52929	10.8802	2.22151	10.8802	3.32756	10.8802	4.4289	10.8802	5.53605
								678	280.752				10.86	0.03369	5.58795	1.58485	10.9004	2.22151	10.9004	3.32929	10.9004	4.4289	10.9004	5.53438
								679	273.659				10.88	0.0292	5.58996	1.61684	10.9205	2.22518	10.9205	3.32153	10.9205	4.43211	10.9205	5.54145
								680	266.547				10.9	0.02559	5.59198	1.63535	10.9406	2.21784	10.9406	3.34048	10.9406	4.42376	10.9406	5.54007
								681	260.196				10.92	0.02264	5.59399	1.62525	10.9608	2.21836	10.9608	3.32326	10.9608	4.41798	10.9608	5.55213
								682	253.993				10.94	0.02023	5.59601	1.61178	10.9809	2.21626	10.9809	3.33876	10.9809	4.42762	10.9809	5.55448
								683	247.151				10.96	0.01823	5.59802	1.55623	11.0011	2.22046	11.0011	3.33101	11.0011	4.43725	11.0011	5.5574
								684	239.847				10.98	0.01658	5.60004	1.59327	11.0212	2.21994	11.0212	3.31206	11.0212	4.43789	11.0212	5.55726
								685	233.755				11	0.01523	5.60205	1.65051	11.0414	2.21522	11.0414	3.31809	11.0414	4.43147	11.0414	5.57625
								686	226.874				11.02	0.01413	5.60407	1.5899	11.0615	2.22256	11.0615	3.32756	11.0615	4.42954	11.0615	5.59705
								687	220.35				11.04	0.01328	5.60608	1.62862	11.0817	2.22518	11.0817	3.33273	11.0817	4.42119	11.0817	5.61008
								688	213.198				11.06	0.01268	5.6081	1.56128	11.1018	2.22676	11.1018	3.32153	11.1018	4.42697	11.1018	5.62963
								689	206.33				11.08	0.01237	5.61011	1.6	11.122	2.21574	11.122	3.30861	11.122	4.42441	11.122	5.65985
								690	200.33				11.1	0.01245	5.61212	1.58148	11.1421	2.21679	11.1421	3.33273	11.1421	4.42633	11.1421	5.69285
								691	196.276				11.12	0.01316	5.61414	1.61347	11.1622	2.21836	11.1622	3.33273	11.1622	4.41285	11.1622	5.73721
								692	192.338				11.14	0.0149	5.61615	1.61515	11.1824	2.23148	11.1824	3.3267	11.1824	4.42376	11.1824	5.78768
								693	190.138				11.16	0.01821	5.61817	1.65051	11.2025	2.22308	11.2025	3.31981	11.2025	4.40385	11.2025	5.82719
								694	188.142				11.18	0.02342	5.62018	1.57475	11.2227	2.22308	11.2227	3.31723	11.2227	4.42184	11.2227	5.88722
								695	186.983				11.2	0.02942	5.6222	1.59327	11.2428	2.21994	11.2428	3.31723	11.2428	4.4167	11.2428	5.92257
								696	184.186				11.22	0.03173	5.62421	1.62357	11.263	2.22413	11.263	3.33359	11.263	4.42119	11.263	5.9643
								697	184.945				11.24	0.02734	5.62623	1.6	11.2831	2.22361	11.2831	3.32239	11.2831	4.4122	11.2831	5.99868
								698	184.96				11.26	0.02056	5.62824	1.60505	11.3033	2.232	11.3033	3.31637	11.3033	4.41606	11.3033	6.01768
								699	184.858				11.28	0.01511	5.63026	1.57811	11.3234	2.23043	11.3234	3.33187	11.3234	4.41606	11.3234	6.02613
								700	184.797				11.3	0.01159	5.63227	1.62862	11.3436	2.23253	11.3436	3.33445	11.3436	4.41927	11.3436	6.0149
								701	184.772				11.32	0.00957	5.63429	1.52593	11.3637	2.23568	11.3637	3.33359	11.3637	4.41413	11.3637	6.0009
								702	184.72				11.34	0.00856	5.6363	1.61347	11.3839	2.22886	11.3839	3.33445	11.3839	4.42505	11.3839	5.99064
								703	183.256				11.36	0.00808	5.63831	1.61515	11.404	2.22728	11.404	3.31723	11.404	4.41606	11.404	5.96513
								704	183.683				11.38	0.00756	5.64033	1.63535	11.4241	2.23463	11.4241	3.31895	11.4241	4.41606	11.4241	5.92645
								705	182.571				11.4	0.00668	5.64234	1.58316	11.4443	2.23463	11.4443	3.31637	11.4443	4.41734	11.4443	5.91702
								706	181.413				11.42	0.00574	5.64436	1.6	11.4644	2.21994	11.4644	3.3267	11.4644	4.40578	11.4644	5.87821
								707	180.386				11.44	0.00498	5.64637	1.58148	11.4846	2.22204	11.4846	3.3379	11.4846	4.42505	11.4846	5.81984
								708	179.49				11.46	0.00441	5.64839	1.58316	11.5047	2.22833	11.5047	3.32584	11.5047	4.41798	11.5047	5.78393
								709	178.726				11.48	0.004	5.6504	1.57138	11.5249	2.22886	11.5249	3.31895	11.5249	4.43019	11.5249	5.73957
								710	178.093				11.5	0.00368	5.65242	1.52929	11.545	2.22938	11.545	3.31464	11.545	4.4167	11.545	5.70338
								711	177.591				11.52	0.00342	5.65443	1.55455	11.5652	2.22833	11.5652	3.32412	11.5652	4.41541	11.5652	5.65209
								712	177.22				11.54	0.0032	5.65645	1.66397	11.5853	2.22361	11.5853	3.31464	11.5853	4.41734	11.5853	5.63337
								713	176.981				11.56	0.00301	5.65846	1.56296	11.6055	2.23725	11.6055	3.32498	11.6055	4.42376	11.6055	5.60024
								714	176.873				11.58	0.00284	5.66047	1.57811	11.6256	2.2446	11.6256	3.32842	11.6256	4.42826	11.6256	5.58512
								715	176.896				11.6	0.0027	5.66249	1.55791	11.6457	2.24092	11.6457	3.32756	11.6457	4.42505	11.6457	5.56502
								716	177.05				11.62	0.00256	5.6645	1.54276	11.6659	2.23987	11.6659	3.31378	11.6659	4.42826	11.6659	5.55975
								717	177.336				11.64	0.00244	5.66652	1.55623	11.686	2.23725	11.686	3.32067	11.686	4.43147	11.686	5.54672
								718	177.752				11.66	0.00233	5.66853	1.54613	11.7062	2.23987	11.7062	3.31981	11.7062	4.4289	11.7062	5.54547
								719	178.3				11.68	0.00223	5.67055	1.51919	11.7263	2.23515	11.7263	3.3379	11.7263	4.42762	11.7263	5.53965
								720	178.98				11.7	0.00213	5.67256	1.6404	11.7465	2.24145	11.7465	3.33359	11.7465	4.44817	11.7465	5.533
								721	179.79				11.72	0.00204	5.67458	1.59327	11.7666	2.24984	11.7666	3.3379	11.7666	4.45523	11.7666	5.53369
								722	180.732				11.74	0.00196	5.67659	1.58653	11.7868	2.24145	11.7868	3.33015	11.7868	4.43147	11.7868	5.53203
								723	181.805				11.76	0.00189	5.67861	1.55118	11.8069	2.2362	11.8069	3.32067	11.8069	4.44175	11.8069	5.53203
								724	183.009				11.78	0.00181	5.68062	1.51077	11.8271	2.2446	11.8271	3.32239	11.8271	4.43854	11.8271	5.52911
								725	184.344				11.8	0.00175	5.68263	1.57475	11.8472	2.24092	11.8472	3.32239	11.8472	4.44689	11.8472	5.53411
								726	185.811				11.82	0.00168	5.68465	1.56296	11.8673	2.24722	11.8673	3.32326	11.8673	4.44753	11.8673	5.528
								727	187.409				11.84	0.00162	5.68666	1.55455	11.8875	2.24827	11.8875	3.33101	11.8875	4.4411	11.8875	5.53161
								728	189.138				11.86	0.00157	5.68868	1.6202	11.9076	2.25719	11.9076	3.33618	11.9076	4.45845	11.9076	5.52828
								729	190.998				11.88	0.00152	5.69069	1.56296	11.9278	2.25456	11.9278	3.32929	11.9278	4.44367	11.9278	5.52939
								730	192.989				11.9	0.00146	5.69271	1.52256	11.9479	2.25352	11.9479	3.31034	11.9479	4.45395	11.9479	5.53258
								731	195.112				11.92	0.00142	5.69472	1.59327	11.9681	2.26401	11.9681	3.32929	11.9681	4.46101	11.9681	5.5391
								732	197.366				11.94	0.00137	5.69674	1.52929	11.9882	2.27712	11.9882	3.3155	11.9882	4.47001	11.9882	5.53702
								733	199.751				11.96	0.00133	5.69875	1.52088	12.0084	2.27135	12.0084	3.33187	12.0084	4.49056	12.0084	5.53632
								734	202.268				11.98	0.00129	5.70077	1.55623	12.0285	2.31542	12.0285	3.31378	12.0285	4.4912	12.0285	5.53951
								735	204.916				12	0.00125	5.70278	1.58822	12.0487	2.3128	12.0487	3.34307	12.0487	4.47707	12.0487	5.54811
								736	207.695				12.02	0.00121	5.70479	1.58148	12.0688	2.32172	12.0688	3.33445	12.0688	4.51047	12.0688	5.55241
								737	210.605				12.04	0.00118	5.70681	1.53939	12.0889	2.34533	12.0889	3.33101	12.0889	4.52653	12.0889	5.55476
								738	213.646				12.06	0.00114	5.70882	1.57306	12.1091	2.39255	12.1091	3.36115	12.1091	4.53102	12.1091	5.56156
								739	216.819				12.08	0.000308748	5.71084	1.55455	12.1292	2.43137	12.1292	3.37149	12.1292	4.53809	12.1292	5.57542
								740	220.123				12.1	7.59276e-05	5.71285	1.51077	12.1494	2.51007	12.1494	3.39819	12.1494	4.55414	12.1494	5.58637
								741	223.558				12.12	7.25373e-05	5.71487	1.55455	12.1695	2.62183	12.1695	3.45418	12.1695	4.58176	12.1695	5.59954
								742	227.124				12.14	6.93696e-05	5.71688	1.55623	12.1897	2.79234	12.1897	3.49552	12.1897	4.61323	12.1897	5.61354
								743	230.822				12.16	6.64055e-05	5.7189	1.53266	12.2098	3.03054	12.2098	3.58682	12.2098	4.62094	12.2098	5.62852
								744	234.65				12.18	6.36279e-05	5.72091	1.56465	12.23	3.11238	12.23	3.60405	12.23	4.64021	12.23	5.65125
								745	238.61				12.2	6.10213e-05	5.72293	1.52088	12.2501	3.0022	12.2501	3.65142	12.2501	4.69223	12.2501	5.67663
								746	242.702				12.22	5.85721e-05	5.72494	1.52256	12.2703	2.94134	12.2703	3.6652	12.2703	4.69672	12.2703	5.69548
								747	246.924				12.24	5.62677e-05	5.72696	1.54276	12.2904	2.87524	12.2904	3.69793	12.2904	4.7359	12.2904	5.71378
								748	251.278				12.26	5.40969e-05	5.72897	1.51751	12.3106	2.8107	12.3106	3.76253	12.3106	4.75967	12.3106	5.73444
								749	255.763				12.28	5.20495e-05	5.73098	1.55286	12.3307	2.78395	12.3307	3.7255	12.3307	4.78921	12.3307	5.75634
								750	260.379				12.3	5.01165e-05	5.733	1.55455	12.3508	2.73148	12.3508	3.7255	12.3508	4.8316	12.3508	5.76147
													12.32	4.82893e-05	5.73501	1.5798	12.371	2.67744	12.371	3.66434	12.371	4.82582	12.371	5.76688
													12.34	4.65604e-05	5.73703	1.52088	12.3911	2.65803	12.3911	3.6764	12.3911	4.88619	12.3911	5.78504
													12.36	4.49228e-05	5.73904	1.56633	12.4113	2.61186	12.4113	3.74272	12.4113	4.90417	12.4113	5.77728
													12.38	4.33703e-05	5.74106	1.54949	12.4314	2.53998	12.4314	3.78234	12.4314	4.96198	12.4314	5.77755
													12.4	4.1897e-05	5.74307	1.53434	12.4516	2.466	12.4516	3.82024	12.4516	4.9639	12.4516	5.77021
													12.42	4.04976e-05	5.74509	1.52256	12.4717	2.39307	12.4717	3.81938	12.4717	4.95042	12.4717	5.75343
													12.44	3.91673e-05	5.7471	1.5697	12.4919	2.32015	12.4919	3.90982	12.4919	4.92794	12.4919	5.73777
													12.46	3.79015e-05	5.74912	1.54613	12.512	2.31175	12.512	3.88829	12.512	4.94143	12.512	5.71461
													12.48	3.66962e-05	5.75113	1.54949	12.5322	2.28814	12.5322	3.93824	12.5322	4.88426	12.5322	5.70837
													12.5	3.55475e-05	5.75314	1.58148	12.5523	2.27135	12.5523	3.91413	12.5523	4.88362	12.5523	5.67995
													12.52	3.4452e-05	5.75516	1.50404	12.5724	2.24669	12.5724	3.90293	12.5724	4.88619	12.5724	5.67053
													12.54	3.34064e-05	5.75717	1.53603	12.5926	2.24302	12.5926	3.9124	12.5926	4.90225	12.5926	5.64002
													12.56	3.24077e-05	5.75919	1.51246	12.6127	2.24355	12.6127	3.89001	12.6127	4.82775	12.6127	5.62103
													12.58	3.14532e-05	5.7612	1.5596	12.6329	2.24197	12.6329	3.8814	12.6329	4.79114	12.6329	5.6123
													12.6	3.05403e-05	5.76322	1.56633	12.653	2.23463	12.653	3.89604	12.653	4.70893	12.653	5.58582
													12.62	2.96666e-05	5.76523	1.55455	12.6732	2.23778	12.6732	3.85469	12.6732	4.62479	12.6732	5.57279
													12.64	2.88299e-05	5.76725	1.52256	12.6933	2.23568	12.6933	3.80129	12.6933	4.57405	12.6933	5.55837
													12.66	2.80282e-05	5.76926	1.53098	12.7135	2.23568	12.7135	3.77459	12.7135	4.55157	12.7135	5.54949
													12.68	2.43323e-06	5.77128	1.53266	12.7336	2.23253	12.7336	3.70741	12.7336	4.53166	12.7336	5.54256
													12.7	2.36034e-06	5.77329	1.54613	12.7538	2.23043	12.7538	3.62817	12.7538	4.49955	12.7538	5.54769
													12.72	2.29067e-06	5.7753	1.51919	12.7739	2.22991	12.7739	3.51533	12.7739	4.47386	12.7739	5.53577
													12.74	2.22404e-06	5.77732	1.51919	12.794	2.22781	12.794	3.4559	12.794	4.45716	12.794	5.53632
													12.76	2.16027e-06	5.77933	1.57306	12.8142	2.22571	12.8142	3.38527	12.8142	4.44367	12.8142	5.53341
													12.78	2.09921e-06	5.78135	1.54613	12.8343	2.22099	12.8343	3.35685	12.8343	4.43532	12.8343	5.53508
													12.8	2.0407e-06	5.78336	1.54276	12.8545	2.23095	12.8545	3.33273	12.8545	4.43982	12.8545	5.53161
													12.82	1.9846e-06	5.78538	1.51246	12.8746	2.22151	12.8746	3.34737	12.8746	4.43532	12.8746	5.53258
													12.84	0	5.78739	1.52256	12.8948	2.22991	12.8948	3.31895	12.8948	4.43661	12.8948	5.53147
													12.86	0	5.78941	1.48047	12.9149	2.21731	12.9149	3.34134	12.9149	4.43532	12.9149	5.53008
													12.88	0	5.79142	1.53434	12.9351	2.22728	12.9351	3.32067	12.9351	4.44432	12.9351	5.53508
													12.9	0	5.79344	1.50741	12.9552	2.22099	12.9552	3.34393	12.9552	4.43019	12.9552	5.53702
													12.92	0	5.79545	1.53434	12.9754	2.23148	12.9754	3.33704	12.9754	4.45074	12.9754	5.53521
													12.94	0	5.79746	1.49394	12.9955	2.22518	12.9955	3.34307	12.9955	4.42055	12.9955	5.53424
													12.96	0	5.79948	1.51919	13.0156	2.22361	13.0156	3.33187	13.0156	4.43083	13.0156	5.54464
													12.98	0	5.80149	1.46195	13.0358	2.22623	13.0358	3.32584	13.0358	4.42505	13.0358	5.5549
													13	0	5.80351	1.58148	13.0559	2.22833	13.0559	3.33187	13.0559	4.42697	13.0559	5.55573
													13.02	0	5.80552	1.51077	13.0761	2.21784	13.0761	3.32929	13.0761	4.42248	13.0761	5.55629
													13.04	0	5.80754	1.5697	13.0962	2.22204	13.0962	3.33273	13.0962	4.41863	13.0962	5.55656
													13.06	0	5.80955	1.51919	13.1164	2.22151	13.1164	3.33187	13.1164	4.42119	13.1164	5.56904
													13.08	0	5.81157	1.56296	13.1365	2.22728	13.1365	3.31981	13.1365	4.4289	13.1365	5.5793
													13.1	0	5.81358	1.54949	13.1567	2.22781	13.1567	3.33962	13.1567	4.41092	13.1567	5.58207
													13.12	0	5.8156	1.47037	13.1768	2.22833	13.1768	3.33359	13.1768	4.4334	13.1768	5.5818
													13.14	0	5.81761	1.50909	13.197	2.22361	13.197	3.32326	13.197	4.42119	13.197	5.58804
													13.16	0	5.81963	1.52256	13.2171	2.21469	13.2171	3.34048	13.2171	4.42954	13.2171	5.58429
													13.18	0	5.82164	1.44848	13.2372	2.21784	13.2372	3.32584	13.2372	4.42569	13.2372	5.59233
													13.2	0	5.82365	1.48721	13.2574	2.21836	13.2574	3.33876	13.2574	4.42248	13.2574	5.58096
													13.22	0	5.82567	1.51414	13.2775	2.22413	13.2775	3.32412	13.2775	4.40771	13.2775	5.58124
													13.24	0	5.82768	1.50572	13.2977	2.21679	13.2977	3.32067	13.2977	4.41541	13.2977	5.57694
													13.26	0	5.8297	1.60505	13.3178	2.21574	13.3178	3.32412	13.3178	4.42441	13.3178	5.56724
													13.28	0	5.83171	1.55118	13.338	2.22623	13.338	3.31378	13.338	4.42441	13.338	5.56571
													13.3	3.55968e-05	5.83373	1.50236	13.3581	2.21049	13.3581	3.33876	13.3581	4.42505	13.3581	5.56516
													13.32	3.66011e-05	5.83574	1.52424	13.3783	2.21731	13.3783	3.34134	13.3783	4.40963	13.3783	5.55573
													13.34	3.76484e-05	5.83776	1.53939	13.3984	2.22781	13.3984	3.32067	13.3984	4.42248	13.3984	5.55241
													13.36	3.87413e-05	5.83977	1.42323	13.4186	2.21836	13.4186	3.31292	13.4186	4.41927	13.4186	5.54506
													13.38	3.98825e-05	5.84179	1.48384	13.4387	2.21312	13.4387	3.31206	13.4387	4.40128	13.4387	5.53826
													13.4	0.000175908	5.8438	1.4771	13.4589	2.23148	13.4589	3.33187	13.4589	4.43147	13.4589	5.53993
													13.42	0.000180962	5.84581	1.51582	13.479	2.22413	13.479	3.3267	13.479	4.42248	13.479	5.53646
													13.44	0.000186236	5.84783	1.50909	13.4991	2.21522	13.4991	3.33187	13.4991	4.43019	13.4991	5.53189
													13.46	0.000191745	5.84984	1.48889	13.5193	2.22833	13.5193	3.33531	13.5193	4.41477	13.5193	5.52925
													13.48	0.000217064	5.85186	1.48215	13.5394	2.22781	13.5394	3.33704	13.5394	4.42762	13.5394	5.53147
													13.5	0.000223633	5.85387	1.48889	13.5596	2.22046	13.5596	3.31895	13.5596	4.42954	13.5596	5.53078
													13.52	0.000230504	5.85589	1.54781	13.5797	2.22623	13.5797	3.33531	13.5797	4.42633	13.5797	5.53674
													13.54	0.000237697	5.8579	1.39293	13.5999	2.21784	13.5999	3.33876	13.5999	4.4289	13.5999	5.53355
													13.56	0.000245233	5.85992	1.45354	13.62	2.22571	13.62	3.3155	13.62	4.42055	13.62	5.54326
													13.58	0.000253134	5.86193	1.48552	13.6402	2.21731	13.6402	3.32239	13.6402	4.42633	13.6402	5.53341
													13.6	0.000261422	5.86395	1.46195	13.6603	2.22099	13.6603	3.32756	13.6603	4.42633	13.6603	5.53813
													13.62	0.000270126	5.86596	1.50741	13.6805	2.22308	13.6805	3.33101	13.6805	4.43468	13.6805	5.54575
													13.64	0.000279271	5.86797	1.50909	13.7006	2.22991	13.7006	3.32584	13.7006	4.42633	13.7006	5.54728
													13.66	0.00028889	5.86999	1.49731	13.7207	2.22046	13.7207	3.32498	13.7207	4.42184	13.7207	5.55241
													13.68	0.000299016	5.872	1.49394	13.7409	2.22623	13.7409	3.30689	13.7409	4.41413	13.7409	5.56017
													13.7	0.000309684	5.87402	1.45522	13.761	2.22466	13.761	3.31981	13.761	4.4289	13.761	5.56114
													13.72	0.000320934	5.87603	1.4468	13.7812	2.232	13.7812	3.32239	13.7812	4.41541	13.7812	5.57071
													13.74	0.00033281	5.87805	1.51414	13.8013	2.22308	13.8013	3.32412	13.8013	4.43597	13.8013	5.58596
													13.76	0.000345358	5.88006	1.51919	13.8215	2.22938	13.8215	3.30775	13.8215	4.44239	13.8215	5.5958
													13.78	0.000358631	5.88208	1.43838	13.8416	2.23935	13.8416	3.31895	13.8416	4.44046	13.8416	5.61202
													13.8	0.000372685	5.88409	1.43838	13.8618	2.25456	13.8618	3.32412	13.8618	4.45523	13.8618	5.63628
													13.82	0.000387584	5.88611	1.45017	13.8819	2.26086	13.8819	3.32929	13.8819	4.43789	13.8819	5.66054
													13.84	0.000403396	5.88812	1.49057	13.9021	2.26401	13.9021	3.32412	13.9021	4.44046	13.9021	5.69382
													13.86	0.000420198	5.89013	1.51246	13.9222	2.25719	13.9222	3.32239	13.9222	4.44239	13.9222	5.71739
													13.88	0.000438074	5.89215	1.51414	13.9423	2.27608	13.9423	3.32412	13.9423	4.46487	13.9423	5.75177
													13.9	0.000457118	5.89416	1.48552	13.9625	2.29391	13.9625	3.3267	13.9625	4.4668	13.9625	5.82123
													13.92	0.000477435	5.89618	1.54613	13.9826	2.33536	13.9826	3.34307	13.9826	4.48028	13.9826	5.8581
													13.94	0.000499141	5.89819	1.49899	14.0028	2.41301	14.0028	3.35082	14.0028	4.48414	14.0028	5.90746
													13.96	0.000522365	5.90021	1.53434	14.0229	2.49958	14.0229	3.35168	14.0229	4.48349	14.0229	5.96804
													13.98	0.000547253	5.90222	1.48047	14.0431	2.49696	14.0431	3.36115	14.0431	4.51882	14.0431	6.02599
													14	0.000573968	5.90424	1.45354	14.0632	2.52529	14.0632	3.38183	14.0632	4.51882	14.0632	6.08852
													14.02	0.000602694	5.90625	1.47879	14.0834	2.45551	14.0834	3.3758	14.0834	4.51368	14.0834	6.14079
													14.04	0.000633639	5.90827	1.48047	14.1035	2.42298	14.1035	3.39475	14.1035	4.52203	14.1035	6.1986
													14.06	0.000667039	5.91028	1.50067	14.1237	2.3957	14.1237	3.42145	14.1237	4.52203	14.1237	6.28885
													14.08	0.00070316	5.91229	1.49731	14.1438	2.3574	14.1438	3.40594	14.1438	4.53295	14.1438	6.35457
													14.1	0.000742309	5.91431	1.45185	14.1639	2.34743	14.1639	3.42489	14.1639	4.53487	14.1639	6.41169
													14.12	0.000784833	5.91632	1.45354	14.1841	2.30388	14.1841	3.42834	14.1841	4.53873	14.1841	6.45272
													14.14	0.000831136	5.91834	1.45859	14.2042	2.30598	14.2042	3.45159	14.2042	4.55286	14.2042	6.48101
													14.16	0.000881679	5.92035	1.48889	14.2244	2.33379	14.2244	3.42403	14.2244	4.57726	14.2244	6.48627
													14.18	0.000937001	5.92237	1.47374	14.2445	2.36264	14.2445	3.4292	14.2445	4.58176	14.2445	6.49681
													14.2	0.000997725	5.92438	1.49562	14.2647	2.38206	14.2647	3.43092	14.2647	4.60231	14.2647	6.5
													14.22	0.00106	5.9264	1.45017	14.2848	2.3915	14.2848	3.45418	14.2848	4.60231	14.2848	6.49626
													14.24	0.00114	5.92841	1.45859	14.305	2.37051	14.305	3.47743	14.305	4.61259	14.305	6.43734
													14.26	0.00122	5.93043	1.53434	14.3251	2.38048	14.3251	3.44298	14.3251	4.59846	14.3251	6.39353
													14.28	0.00131	5.93244	1.44848	14.3453	2.40881	14.3453	3.45935	14.3453	4.5869	14.3453	6.29662
													14.3	0.00141	5.93446	1.44007	14.3654	2.42403	14.3654	3.44126	14.3654	4.6113	14.3654	6.2108
													14.32	0.00153	5.93647	1.4569	14.3856	2.38625	14.3856	3.40939	14.3856	4.57277	14.3856	6.15021
													14.34	0.00166	5.93848	1.45354	14.4057	2.34113	14.4057	3.42059	14.4057	4.55286	14.4057	6.10557
													14.36	0.0018	5.9405	1.46364	14.4258	2.32277	14.4258	3.43437	14.4258	4.56057	14.4258	6.03154
													14.38	0.00197	5.94251	1.44175	14.446	2.29077	14.446	3.44384	14.446	4.53937	14.446	5.94323
													14.4	0.00216	5.94453	1.41818	14.4661	2.27712	14.4661	3.41972	14.4661	4.53295	14.4661	5.89872
													14.42	0.00238	5.94654	1.43165	14.4863	2.26296	14.4863	3.40164	14.4863	4.52653	14.4863	5.82746
													14.44	0.00264	5.94856	1.44175	14.5064	2.25456	14.5064	3.40336	14.5064	4.49505	14.5064	5.78657
													14.46	0.00294	5.95057	1.44175	14.5266	2.2362	14.5266	3.38441	14.5266	4.50019	14.5266	5.75468
													14.48	0.00329	5.95259	1.48889	14.5467	2.23253	14.5467	3.39302	14.5467	4.50212	14.5467	5.71669
													14.5	0.00372	5.9546	1.41313	14.5669	2.23095	14.5669	3.37838	14.5669	4.50918	14.5669	5.67898
													14.52	0.00423	5.95662	1.47879	14.587	2.22466	14.587	3.3491	14.587	4.48285	14.587	5.66276
													14.54	0.00487	5.95863	1.43502	14.6072	2.23253	14.6072	3.33618	14.6072	4.49698	14.6072	5.64155
													14.56	0.00566	5.96064	1.50404	14.6273	2.21941	14.6273	3.34651	14.6273	4.49827	14.6273	5.62575
													14.58	0.00668	5.96266	1.38114	14.6474	2.2341	14.6474	3.33962	14.6474	4.47322	14.6474	5.60966
													14.6	0.00801	5.96467	1.44512	14.6676	2.22413	14.6676	3.34307	14.6676	4.4623	14.6676	5.60259
													14.62	0.00984	5.96669	1.43502	14.6877	2.22256	14.6877	3.32584	14.6877	4.44689	14.6877	5.59358
													14.64	0.01295	5.9687	1.41313	14.7079	2.23253	14.7079	3.32584	14.7079	4.45138	14.7079	5.58443
													14.66	0.01701	5.97072	1.46364	14.728	2.22833	14.728	3.31809	14.728	4.44753	14.728	5.57362
													14.68	0.02333	5.97273	1.46027	14.7482	2.22413	14.7482	3.32842	14.7482	4.43147	14.7482	5.56807
													14.7	0.03289	5.97475	1.4266	14.7683	2.22571	14.7683	3.32929	14.7683	4.4289	14.7683	5.56433
													14.72	0.04588	5.97676	1.48552	14.7885	2.22361	14.7885	3.32842	14.7885	4.42826	14.7885	5.56211
													14.74	0.05996	5.97878	1.48047	14.8086	2.22466	14.8086	3.31723	14.8086	4.42954	14.8086	5.55185
													14.76	0.06848	5.98079	1.4266	14.8288	2.21784	14.8288	3.33101	14.8288	4.42954	14.8288	5.55379
													14.78	0.0773	5.9828	1.43838	14.8489	2.2341	14.8489	3.3267	14.8489	4.43404	14.8489	5.55102
													14.8	0.096	5.98482	1.42828	14.869	2.23882	14.869	3.30689	14.869	4.42119	14.869	5.55088
													14.82	0.12523	5.98683	1.43838	14.8892	2.21102	14.8892	3.32239	14.8892	4.43276	14.8892	5.54644
													14.84	0.14778	5.98885	1.46027	14.9093	2.22413	14.9093	3.32498	14.9093	4.4334	14.9093	5.54007
													14.86	0.13803	5.99086	1.46027	14.9295	2.22099	14.9295	3.3267	14.9295	4.41927	14.9295	5.54339
													14.88	0.10671	5.99288	1.47374	14.9496	2.21784	14.9496	3.31981	14.9496	4.42505	14.9496	5.53702
													14.9	0.0792	5.99489	1.48215	14.9698	2.22518	14.9698	3.31206	14.9698	4.42119	14.9698	5.53549
													14.92	0.06205	5.99691	1.44848	14.9899	2.22099	14.9899	3.30689	14.9899	4.42505	14.9899	5.53757
													14.94	0.05007	5.99892	1.467	15.0101	2.22256	15.0101	3.3155	15.0101	4.42441	15.0101	5.53577
													14.96	0.03844	6.00094	1.43333	15.0302	2.22308	15.0302	3.31723	15.0302	4.43019	15.0302	5.53605
													14.98	0.02842	6.00295	1.46532	15.0504	2.22151	15.0504	3.31464	15.0504	4.42184	15.0504	5.53189
													15	0.02122	6.00496	1.48721	15.0705	2.21679	15.0705	3.30603	15.0705	4.41156	15.0705	5.53133
													15.02	0.01643	6.00698	1.4569	15.0906	2.21784	15.0906	3.32067	15.0906	4.42248	15.0906	5.53605
													15.04	0.01329	6.00899	1.49057	15.1108	2.21784	15.1108	3.30086	15.1108	4.4456	15.1108	5.53716
													15.06	0.01118	6.01101	1.47037	15.1309	2.22518	15.1309	3.32842	15.1309	4.42505	15.1309	5.53341
													15.08	0.00971	6.01302	1.46027	15.1511	2.22728	15.1511	3.30947	15.1511	4.43468	15.1511	5.53189
													15.1	0.00864	6.01504	1.46869	15.1712	2.22518	15.1712	3.31895	15.1712	4.43147	15.1712	5.53216
													15.12	0.00784	6.01705	1.43333	15.1914	2.22466	15.1914	3.32153	15.1914	4.4334	15.1914	5.53494
													15.14	0.00723	6.01907	1.41818	15.2115	2.21364	15.2115	3.31034	15.2115	4.41991	15.2115	5.53355
													15.16	0.00676	6.02108	1.44848	15.2317	2.22256	15.2317	3.30947	15.2317	4.4289	15.2317	5.53508
													15.18	0.00641	6.0231	1.4266	15.2518	2.232	15.2518	3.30775	15.2518	4.43854	15.2518	5.53813
													15.2	0.00614	6.02511	1.41481	15.272	2.22676	15.272	3.32239	15.272	4.43725	15.272	5.54312
													15.22	0.00595	6.02713	1.41818	15.2921	2.22256	15.2921	3.31809	15.2921	4.42633	15.2921	5.55241
													15.24	0.00581	6.02914	1.41818	15.3123	2.22728	15.3123	3.3112	15.3123	4.43532	15.3123	5.55462
													15.26	0.00572	6.03115	1.47542	15.3324	2.21731	15.3324	3.32153	15.3324	4.41798	15.3324	5.55961
													15.28	0.00567	6.03317	1.43165	15.3525	2.22991	15.3525	3.31378	15.3525	4.44753	15.3525	5.56017
													15.3	0.00567	6.03518	1.39125	15.3727	2.22046	15.3727	3.32584	15.3727	4.44046	15.3727	5.56793
													15.32	0.00569	6.0372	1.44848	15.3928	2.22623	15.3928	3.32326	15.3928	4.43854	15.3928	5.57459
													15.34	0.00576	6.03921	1.47037	15.413	2.22466	15.413	3.31895	15.413	4.44175	15.413	5.58845
													15.36	0.00585	6.04123	1.43165	15.4331	2.23253	15.4331	3.3267	15.4331	4.42954	15.4331	5.59261
													15.38	0.00597	6.04324	1.44175	15.4533	2.23358	15.4533	3.31809	15.4533	4.43276	15.4533	5.61063
													15.4	0.00612	6.04526	1.41481	15.4734	2.22046	15.4734	3.30603	15.4734	4.43211	15.4734	5.61438
													15.42	0.00631	6.04727	1.41987	15.4936	2.22728	15.4936	3.3422	15.4936	4.44175	15.4936	5.63365
													15.44	0.00653	6.04929	1.4771	15.5137	2.22151	15.5137	3.32412	15.5137	4.43532	15.5137	5.64141
													15.46	0.00678	6.0513	1.46364	15.5339	2.22518	15.5339	3.31981	15.5339	4.42376	15.5339	5.64779
													15.48	0.00706	6.05331	1.45354	15.554	2.22099	15.554	3.31206	15.554	4.44046	15.554	5.65791
													15.5	0.00739	6.05533	1.44175	15.5741	2.23043	15.5741	3.32756	15.5741	4.43597	15.5741	5.65985
													15.52	0.00776	6.05734	1.42828	15.5943	2.2362	15.5943	3.34737	15.5943	4.44239	15.5943	5.66235
													15.54	0.00817	6.05936	1.4064	15.6144	2.25299	15.6144	3.3267	15.6144	4.44945	15.6144	5.6593
													15.56	0.00864	6.06137	1.42155	15.6346	2.25037	15.6346	3.33359	15.6346	4.43982	15.6346	5.6654
													15.58	0.00917	6.06339	1.45859	15.6547	2.25404	15.6547	3.31809	15.6547	4.47322	15.6547	5.65625
													15.6	0.00976	6.0654	1.44512	15.6749	2.28867	15.6749	3.32412	15.6749	4.45523	15.6749	5.65694
													15.62	0.01043	6.06742	1.46869	15.695	2.35058	15.695	3.3422	15.695	4.47193	15.695	5.64987
													15.64	0.01119	6.06943	1.45017	15.7152	2.40094	15.7152	3.34479	15.7152	4.4668	15.7152	5.64973
													15.66	0.01205	6.07145	1.45185	15.7353	2.4744	15.7353	3.35254	15.7353	4.47258	15.7353	5.63933
													15.68	0.01304	6.07346	1.43838	15.7555	2.4681	15.7555	3.37924	15.7555	4.48221	15.7555	5.62838
													15.7	0.01416	6.07547	1.48215	15.7756	2.43347	15.7756	3.3758	15.7756	4.479	15.7756	5.62103
													15.72	0.01546	6.07749	1.4367	15.7957	2.4256	15.7957	3.37752	15.7957	4.48285	15.7957	5.62339
													15.74	0.01696	6.0795	1.51077	15.8159	2.38993	15.8159	3.39216	15.8159	4.49184	15.8159	5.61909
													15.76	0.01871	6.08152	1.3963	15.836	2.37261	15.836	3.39991	15.836	4.48478	15.836	5.60731
													15.78	0.02076	6.08353	1.4569	15.8562	2.32854	15.8562	3.39302	15.8562	4.49441	15.8562	5.59635
													15.8	0.02319	6.08555	1.39461	15.8763	2.30598	15.8763	3.41025	15.8763	4.52267	15.8763	5.594
													15.82	0.02609	6.08756	1.41313	15.8965	2.31123	15.8965	3.43351	15.8965	4.55543	15.8965	5.58512
													15.84	0.0296	6.08958	1.43165	15.9166	2.29916	15.9166	3.42489	15.9166	4.55671	15.9166	5.57348
													15.86	0.0339	6.09159	1.43838	15.9368	2.28342	15.9368	3.43178	15.9368	4.60873	15.9368	5.56696
													15.88	0.03924	6.09361	1.38283	15.9569	2.28342	15.9569	3.45762	15.9569	4.6325	15.9569	5.57514
													15.9	0.046	6.09562	1.46364	15.9771	2.25981	15.9771	3.44556	15.9771	4.6569	15.9771	5.55989
													15.92	0.05471	6.09763	1.43502	15.9972	2.26139	15.9972	3.44815	15.9972	4.66911	15.9972	5.55934
													15.94	0.06628	6.09965	1.4569	16.0173	2.25509	16.0173	3.42489	16.0173	4.64984	16.0173	5.55421
													15.96	0.08227	6.10166	1.45354	16.0375	2.23515	16.0375	3.42489	16.0375	4.62415	16.0375	5.54838
													15.98	0.10565	6.10368	1.44512	16.0576	2.2362	16.0576	3.37924	16.0576	4.55864	16.0576	5.54755
													16	0.14197	6.10569	1.3963	16.0778	2.22886	16.0778	3.3801	16.0778	4.55414	16.0778	5.54963
													16.02	0.20032	6.10771	1.43502	16.0979	2.2425	16.0979	3.39819	16.0979	4.51882	16.0979	5.547
													16.04	0.29262	6.10972	1.39798	16.1181	2.24669	16.1181	3.37666	16.1181	4.52781	16.1181	5.54963
													16.06	0.42726	6.11174	1.48047	16.1382	2.23305	16.1382	3.34823	16.1382	4.51368	16.1382	5.55448
													16.08	0.58405	6.11375	1.42323	16.1584	2.23673	16.1584	3.36718	16.1584	4.49377	16.1584	5.56669
													16.1	0.68826	6.11577	1.4165	16.1785	2.23253	16.1785	3.34651	16.1785	4.48992	16.1785	5.56724
													16.12	0.72421	6.11778	1.3862	16.1987	2.23095	16.1987	3.33359	16.1987	4.46744	16.1987	5.57514
													16.14	0.79141	6.1198	1.46195	16.2188	2.2425	16.2188	3.3534	16.2188	4.46166	16.2188	5.57473
													16.16	0.91419	6.12181	1.3963	16.239	2.2446	16.239	3.33962	16.239	4.46037	16.239	5.58665
													16.18	0.95487	6.12382	1.44175	16.2591	2.23043	16.2591	3.33531	16.2591	4.46037	16.2591	5.58346
													16.2	0.79561	6.12584	1.4468	16.2792	2.23673	16.2792	3.33273	16.2792	4.44945	16.2792	5.59372
													16.22	0.56075	6.12785	1.35926	16.2994	2.25037	16.2994	3.3422	16.2994	4.45267	16.2994	5.59372
													16.24	0.37192	6.12987	1.37104	16.3195	2.24879	16.3195	3.32498	16.3195	4.4745	16.3195	5.60204
													16.26	0.24757	6.13188	1.40303	16.3397	2.26821	16.3397	3.33618	16.3397	4.45845	16.3397	5.60162
													16.28	0.1716	6.1339	1.43165	16.3598	2.2808	16.3598	3.33359	16.3598	4.47643	16.3598	5.60245
													16.3	0.1256	6.13591	1.39293	16.38	2.32067	16.38	3.32326	16.38	4.47836	16.38	5.60107
													16.32	0.09638	6.13793	1.42323	16.4001	2.40672	16.4001	3.36029	16.4001	4.50469	16.4001	5.59732
													16.34	0.07671	6.13994	1.467	16.4203	2.49486	16.4203	3.34565	16.4203	4.54515	16.4203	5.59372
													16.36	0.06261	6.14196	1.45017	16.4404	2.48332	16.4404	3.33101	16.4404	4.55286	16.4404	5.59746
													16.38	0.05208	6.14397	1.4771	16.4606	2.52162	16.4606	3.36288	16.4606	4.58947	16.4606	5.59206
													16.4	0.04398	6.14598	1.39125	16.4807	2.50955	16.4807	3.35254	16.4807	4.5991	16.4807	5.594
													16.42	0.03765	6.148	1.48047	16.5008	2.4723	16.5008	3.35512	16.5008	4.57983	16.5008	5.58998
													16.44	0.03259	6.15001	1.467	16.521	2.45236	16.521	3.37063	16.521	4.5869	16.521	5.59025
													16.46	0.02848	6.15203	1.41818	16.5411	2.39517	16.5411	3.37149	16.5411	4.60424	16.5411	5.58249
													16.48	0.02511	6.15404	1.42323	16.5613	2.37629	16.5613	3.39216	16.5613	4.63699	16.5613	5.57847
													16.5	0.0223	6.15606	1.37778	16.5814	2.35582	16.5814	3.40078	16.5814	4.60809	16.5814	5.56974
													16.52	0.01994	6.15807	1.41818	16.6016	2.41144	16.6016	3.38872	16.6016	4.60617	16.6016	5.56072
													16.54	0.01794	6.16009	1.40303	16.6217	2.36579	16.6217	3.40078	16.6217	4.61259	16.6217	5.55767
													16.56	0.01622	6.1621	1.41987	16.6419	2.40304	16.6419	3.43781	16.6419	4.67232	16.6419	5.55268
													16.58	0.01476	6.16412	1.40303	16.662	2.36999	16.662	3.46451	16.662	4.64791	16.662	5.5488
													16.6	0.01347	6.16613	1.38451	16.6822	2.40514	16.6822	3.46451	16.6822	4.64277	16.6822	5.5409
													16.62	0.01235	6.16814	1.3963	16.7023	2.43242	16.7023	3.47054	16.7023	4.68966	16.7023	5.53646
													16.64	0.01137	6.17016	1.4165	16.7224	2.46705	16.7224	3.49897	16.7224	4.68131	16.7224	5.53882
													16.66	0.01049	6.17217	1.37104	16.7426	2.46653	16.7426	3.49552	16.7426	4.67938	16.7426	5.53965
													16.68	0.00972	6.17419	1.3963	16.7627	2.46285	16.7627	3.4671	16.7627	4.68645	16.7627	5.5384
													16.7	0.00903	6.1762	1.41987	16.7829	2.44449	16.7829	3.47571	16.7829	4.67296	16.7829	5.53563
													16.72	0.00841	6.17822	1.46869	16.803	2.42036	16.803	3.46107	16.803	4.66333	16.803	5.53882
													16.74	0.00786	6.18023	1.37441	16.8232	2.44029	16.8232	3.49294	16.8232	4.68902	16.8232	5.54423
													16.76	0.00736	6.18225	1.42997	16.8433	2.44239	16.8433	3.4826	16.8433	4.66268	16.8433	5.5452
													16.78	0.00691	6.18426	1.40808	16.8635	2.37366	16.8635	3.47485	16.8635	4.66718	16.8635	5.54963
													16.8	0.0065	6.18628	1.42323	16.8836	2.3511	16.8836	3.51533	16.8836	4.67681	16.8836	5.55157
													16.82	0.00613	6.18829	1.38956	16.9038	2.31228	16.9038	3.51533	16.9038	4.64213	16.9038	5.55504
													16.84	0.00579	6.1903	1.39125	16.9239	2.28342	16.9239	3.51619	16.9239	4.64406	16.9239	5.56017
													16.86	0.00549	6.19232	1.38114	16.944	2.26243	16.944	3.51361	16.944	4.628	16.944	5.5549
													16.88	0.00521	6.19433	1.4468	16.9642	2.26925	16.9642	3.49724	16.9642	4.62608	16.9642	5.56183
													16.9	0.00496	6.19635	1.4367	16.9843	2.25981	16.9843	3.47227	16.9843	4.61773	16.9843	5.56294
													16.92	0.00473	6.19836	1.38451	17.0045	2.24145	17.0045	3.48691	17.0045	4.63186	17.0045	5.56017
													16.94	0.00453	6.20038	1.40808	17.0246	2.23568	17.0246	3.46021	17.0246	4.59332	17.0246	5.55546
													16.96	0.00434	6.20239	1.38956	17.0448	2.24774	17.0448	3.47743	17.0448	4.60167	17.0448	5.55906
													16.98	0.00419	6.20441	1.4266	17.0649	2.2404	17.0649	3.49121	17.0649	4.56763	17.0649	5.55088
													17	0.00406	6.20642	1.39966	17.0851	2.23515	17.0851	3.47657	17.0851	4.57662	17.0851	5.55379
													17.02	0.00396	6.20844	1.4165	17.1052	2.23935	17.1052	3.49897	17.1052	4.55607	17.1052	5.54533
													17.04	0.00391	6.21045	1.39798	17.1254	2.23463	17.1254	3.51102	17.1254	4.55992	17.1254	5.53923
													17.06	0.00393	6.21247	1.41987	17.1455	2.23987	17.1455	3.48691	17.1455	4.52588	17.1455	5.5391
													17.08	0.00406	6.21448	1.3963	17.1656	2.24879	17.1656	3.49811	17.1656	4.50469	17.1656	5.54256
													17.1	0.0044	6.21649	1.34579	17.1858	2.23673	17.1858	3.46624	17.1858	4.48799	17.1858	5.53674
													17.12	0.00502	6.21851	1.45859	17.2059	2.2425	17.2059	3.44987	17.2059	4.48221	17.2059	5.53535
													17.14	0.00594	6.22052	1.44512	17.2261	2.23568	17.2261	3.41628	17.2261	4.47514	17.2261	5.533
													17.16	0.00679	6.22254	1.37441	17.2462	2.2362	17.2462	3.43781	17.2462	4.48285	17.2462	5.528
													17.18	0.00673	6.22455	1.38283	17.2664	2.24302	17.2664	3.41628	17.2664	4.45845	17.2664	5.5219
													17.2	0.00571	6.22657	1.39798	17.2865	2.22361	17.2865	3.41283	17.2865	4.46872	17.2865	5.52676
													17.22	0.00458	6.22858	1.36936	17.3067	2.24355	17.3067	3.40422	17.3067	4.4501	17.3067	5.52218
													17.24	0.00373	6.2306	1.39293	17.3268	2.23253	17.3268	3.4068	17.3268	4.4668	17.3268	5.51872
													17.26	0.00317	6.23261	1.41818	17.347	2.23778	17.347	3.38872	17.347	4.45395	17.347	5.52454
													17.28	0.00281	6.23463	1.45354	17.3671	2.23882	17.3671	3.39302	17.3671	4.43918	17.3671	5.52454
													17.3	0.00257	6.23664	1.40976	17.3873	2.22833	17.3873	3.36115	17.3873	4.44432	17.3873	5.52232
													17.32	0.00239	6.23865	1.38114	17.4074	2.22571	17.4074	3.36029	17.4074	4.44753	17.4074	5.51858
													17.34	0.00226	6.24067	1.39966	17.4275	2.22833	17.4275	3.3534	17.4275	4.45845	17.4275	5.5183
													17.36	0.00215	6.24268	1.37441	17.4477	2.22256	17.4477	3.33618	17.4477	4.45138	17.4477	5.52066
													17.38	0.00205	6.2447	1.38283	17.4678	2.23043	17.4678	3.33704	17.4678	4.46487	17.4678	5.51567
													17.4	0.00197	6.24671	1.39461	17.488	2.22991	17.488	3.33015	17.488	4.4456	17.488	5.51761
													17.42	0.0019	6.24873	1.35758	17.5081	2.23515	17.5081	3.34996	17.5081	4.44303	17.5081	5.51816
													17.44	0.00183	6.25074	1.40808	17.5283	2.22518	17.5283	3.33273	17.5283	4.44496	17.5283	5.51969
													17.46	0.00177	6.25276	1.34916	17.5484	2.22781	17.5484	3.3379	17.5484	4.44817	17.5484	5.52246
													17.48	0.00172	6.25477	1.38451	17.5686	2.22571	17.5686	3.35082	17.5686	4.44046	17.5686	5.51678
													17.5	0.00167	6.25679	1.36768	17.5887	2.23305	17.5887	3.33876	17.5887	4.43918	17.5887	5.52454
													17.52	0.00163	6.2588	1.40976	17.6089	2.22833	17.6089	3.32326	17.6089	4.45652	17.6089	5.51996
													17.54	0.00159	6.26081	1.44175	17.629	2.232	17.629	3.34307	17.629	4.4456	17.629	5.5183
													17.56	0.00111	6.26283	1.36263	17.6491	2.24092	17.6491	3.32153	17.6491	4.44432	17.6491	5.51802
													17.58	0.00109	6.26484	1.37441	17.6693	2.24512	17.6693	3.33531	17.6693	4.44881	17.6693	5.52093
													17.6	0.00107	6.26686	1.34411	17.6894	2.25299	17.6894	3.31981	17.6894	4.43532	17.6894	5.51733
													17.62	0.00106	6.26887	1.3862	17.7096	2.26086	17.7096	3.32239	17.7096	4.45588	17.7096	5.52093
													17.64	0.000236366	6.27089	1.39798	17.7297	2.26191	17.7297	3.32929	17.7297	4.45395	17.7297	5.52246
													17.66	0.000255004	6.2729	1.39798	17.7499	2.30388	17.7499	3.31637	17.7499	4.44817	17.7499	5.5208
													17.68	0.000328375	6.27492	1.36094	17.77	2.30703	17.77	3.33015	17.77	4.44175	17.77	5.51941
													17.7	0.000357619	6.27693	1.41987	17.7902	2.3086	17.7902	3.33445	17.7902	4.44945	17.7902	5.52149
													17.72	0.000393142	6.27895	1.41313	17.8103	2.31752	17.8103	3.3379	17.8103	4.45588	17.8103	5.52606
													17.74	0.000436563	6.28096	1.4165	17.8305	2.31018	17.8305	3.31723	17.8305	4.45909	17.8305	5.52814
													17.76	0.000490113	6.28297	1.35758	17.8506	2.33012	17.8506	3.34307	17.8506	4.46808	17.8506	5.52911
													17.78	0.000556919	6.28499	1.38283	17.8707	2.33694	17.8707	3.33618	17.8707	4.47579	17.8707	5.53327
													17.8	0.000641449	6.287	1.34579	17.8909	2.36684	17.8909	3.33531	17.8909	4.48157	17.8909	5.53743
													17.82	0.000750255	6.28902	1.39293	17.911	2.34428	17.911	3.34996	17.911	4.46936	17.911	5.53577
													17.84	0.000893288	6.29103	1.37946	17.9312	2.33641	17.9312	3.34048	17.9312	4.48349	17.9312	5.53923
													17.86	0.00109	6.29305	1.38114	17.9513	2.31857	17.9513	3.33704	17.9513	4.48092	17.9513	5.54423
													17.88	0.0016	6.29506	1.37104	17.9715	2.29811	17.9715	3.35685	17.9715	4.51368	17.9715	5.55532
													17.9	0.00202	6.29708	1.40135	17.9916	2.2787	17.9916	3.33531	17.9916	4.51304	17.9916	5.55864
													17.92	0.00267	6.29909	1.38114	18.0118	2.28027	18.0118	3.35771	18.0118	4.50019	18.0118	5.56017
													17.94	0.00377	6.30111	1.38788	18.0319	2.2787	18.0319	3.37321	18.0319	4.52331	18.0319	5.57334
													17.96	0.0056	6.30312	1.42323	18.0521	2.28237	18.0521	3.38699	18.0521	4.51111	18.0521	5.575
													17.98	0.00842	6.30513	1.4064	18.0722	2.2703	18.0722	3.3801	18.0722	4.52781	18.0722	5.57112
													18	0.01204	6.30715	1.38283	18.0923	2.26663	18.0923	3.38872	18.0923	4.56057	18.0923	5.58152
													18.02	0.01488	6.30916	1.33906	18.1125	2.26821	18.1125	3.42145	18.1125	4.55607	18.1125	5.58263
													18.04	0.01381	6.31118	1.36768	18.1326	2.26243	18.1326	3.40164	18.1326	4.58754	18.1326	5.5818
													18.06	0.01032	6.31319	1.35589	18.1528	2.26139	18.1528	3.418	18.1528	4.57662	18.1528	5.56946
													18.08	0.00708	6.31521	1.36768	18.1729	2.26978	18.1729	3.42661	18.1729	4.57534	18.1729	5.5696
													18.1	0.00486	6.31722	1.39798	18.1931	2.26873	18.1931	3.45245	18.1931	4.57405	18.1931	5.56724
													18.12	0.00351	6.31924	1.32391	18.2132	2.28132	18.2132	3.42575	18.2132	4.60424	18.2132	5.55754
													18.14	0.00272	6.32125	1.36431	18.2334	2.28447	18.2334	3.45935	18.2334	4.60039	18.2334	5.55518
													18.16	0.00225	6.32327	1.37609	18.2535	2.31752	18.2535	3.46968	18.2535	4.61773	18.2535	5.547
													18.18	0.00196	6.32528	1.4367	18.2737	2.35425	18.2737	3.45245	18.2737	4.64149	18.2737	5.54367
													18.2	0.00177	6.3273	1.35758	18.2938	2.3852	18.2938	3.46021	18.2938	4.64791	18.2938	5.53716
													18.22	0.00163	6.32931	1.3862	18.314	2.43872	18.314	3.46882	18.314	4.65434	18.314	5.53521
													18.24	0.00154	6.33132	1.37273	18.3341	2.48332	18.3341	3.46796	18.3341	4.68259	18.3341	5.5384
													18.26	0.00148	6.33334	1.38283	18.3542	2.55887	18.3542	3.50327	18.3542	4.6903	18.3542	5.53272
													18.28	0.00144	6.33535	1.39798	18.3744	2.56569	18.3744	3.54548	18.3744	4.68324	18.3744	5.52842
													18.3	0.00142	6.33737	1.40471	18.3945	2.61448	18.3945	3.5739	18.3945	4.6903	18.3945	5.53161
													18.32	0.00142	6.33938	1.36768	18.4147	2.69213	18.4147	3.63764	18.4147	4.7404	18.4147	5.52107
													18.34	0.00142	6.3414	1.35253	18.4348	2.70315	18.4348	3.67123	18.4348	4.72691	18.4348	5.52537
													18.36	0.00143	6.34341	1.33401	18.455	2.64386	18.455	3.67037	18.455	4.7404	18.455	5.5208
													18.38	0.00145	6.34543	1.36936	18.4751	2.61973	18.4751	3.74531	18.4751	4.72691	18.4751	5.52398
													18.4	0.00148	6.34744	1.33569	18.4953	2.59244	18.4953	3.71602	18.4953	4.76416	18.4953	5.52274
													18.42	0.00151	6.34946	1.34747	18.5154	2.52476	18.5154	3.79871	18.5154	4.77058	18.5154	5.52579
													18.44	0.00156	6.35147	1.34579	18.5356	2.48961	18.5356	3.79526	18.5356	4.76802	18.5356	5.52357
													18.46	0.0016	6.35348	1.38788	18.5557	2.44082	18.5557	3.84522	18.5557	4.83481	18.5557	5.528
													18.48	0.00166	6.3555	1.37441	18.5758	2.39675	18.5758	3.86848	18.5758	4.91381	18.5758	5.52731
													18.5	0.00172	6.35751	1.36431	18.596	2.41983	18.596	3.84522	18.596	4.91702	18.596	5.52412
													18.52	0.00178	6.35953	1.38283	18.6161	2.42036	18.6161	3.88398	18.6161	4.97932	18.6161	5.52662
													18.54	0.002	6.36154	1.35253	18.6363	2.37733	18.6363	3.88484	18.6363	4.93179	18.6363	5.53189
													18.56	0.00208	6.36356	1.37273	18.6564	2.36527	18.6564	3.90293	18.6564	4.93372	18.6564	5.53008
													18.58	0.00218	6.36557	1.38114	18.6766	2.32172	18.6766	3.89345	18.6766	4.85279	18.6766	5.53175
													18.6	0.00228	6.36759	1.35084	18.6967	2.28814	18.6967	3.85125	18.6967	4.87592	18.6967	5.53452
													18.62	0.00239	6.3696	1.40135	18.7169	2.27188	18.7169	3.87537	18.7169	4.82903	18.7169	5.5323
													18.64	0.00252	6.37162	1.35084	18.737	2.26558	18.737	3.80818	18.737	4.8361	18.737	5.54173
													18.66	0.00265	6.37363	1.33906	18.7572	2.2724	18.7572	3.79957	18.7572	4.73269	18.7572	5.54936
													18.68	0.0028	6.37564	1.38114	18.7773	2.29182	18.7773	3.82196	18.7773	4.73783	18.7773	5.54741
													18.7	0.00297	6.37766	1.37778	18.7974	2.31385	18.7974	3.84866	18.7974	4.68516	18.7974	5.55213
													18.72	0.00315	6.37967	1.38788	18.8176	2.34113	18.8176	3.7789	18.8176	4.68581	18.8176	5.55324
													18.74	0.00336	6.38169	1.36094	18.8377	2.37314	18.8377	3.6652	18.8377	4.72434	18.8377	5.55324
													18.76	0.00359	6.3837	1.36768	18.8579	2.47335	18.8579	3.5963	18.8579	4.6781	18.8579	5.55227
													18.78	0.00384	6.38572	1.34074	18.878	2.59979	18.878	3.52567	18.878	4.68966	18.878	5.55934
													18.8	0.00413	6.38773	1.34747	18.8982	2.65226	18.8982	3.49638	18.8982	4.68516	18.8982	5.56128
													18.82	0.00446	6.38975	1.34411	18.9183	2.66065	18.9183	3.44987	18.9183	4.6903	18.9183	5.56211
													18.84	0.00484	6.39176	1.32559	18.9385	2.64544	18.9385	3.44643	18.9385	4.69608	18.9385	5.56724
													18.86	0.00527	6.39378	1.33569	18.9586	2.70735	18.9586	3.46021	18.9586	4.70186	18.9586	5.57001
													18.88	0.00578	6.39579	1.35253	18.9788	2.69948	18.9788	3.44212	18.9788	4.76673	18.9788	5.57265
													18.9	0.00637	6.3978	1.36431	18.9989	2.63757	18.9989	3.4826	18.9989	4.85601	18.9989	5.57514
													18.92	0.00708	6.39982	1.39966	19.019	2.52267	19.019	3.48777	19.019	4.9639	19.019	5.58096
													18.94	0.00794	6.40183	1.3138	19.0392	2.41931	19.0392	3.50672	19.0392	5.07309	19.0392	5.58623
													18.96	0.00901	6.40385	1.32559	19.0593	2.33012	19.0593	3.51878	19.0593	5.12575	19.0593	5.59039
													18.98	0.01036	6.40586	1.33569	19.0795	2.29234	19.0795	3.53945	19.0795	5.20283	19.0795	5.60079
													19	0.01216	6.40788	1.35589	19.0996	2.29182	19.0996	3.56012	19.0996	5.2343	19.0996	5.61479
													19.02	0.01469	6.40989	1.35084	19.1198	2.28814	19.1198	3.5696	19.1198	5.23687	19.1198	5.61992
													19.04	0.01851	6.41191	1.38283	19.1399	2.27503	19.1399	3.57132	19.1399	5.13603	19.1399	5.6342
													19.06	0.02452	6.41392	1.34916	19.1601	2.27083	19.1601	3.56357	19.1601	5.02042	19.1601	5.641
													19.08	0.03387	6.41594	1.35926	19.1802	2.27712	19.1802	3.61266	19.1802	4.92216	19.1802	5.64377
													19.1	0.0472	6.41795	1.38283	19.2004	2.29339	19.2004	3.58941	19.2004	4.8194	19.2004	5.64668
													19.12	0.06177	6.41997	1.33906	19.2205	2.30388	19.2205	3.59716	19.2205	4.73911	19.2205	5.64585
													19.14	0.06811	6.42198	1.37441	19.2407	2.32854	19.2407	3.55754	19.2407	4.68773	19.2407	5.65417
													19.16	0.06183	6.42399	1.34074	19.2608	2.37156	19.2608	3.52911	19.2608	4.6569	19.2608	5.6471
													19.18	0.05265	6.42601	1.37609	19.2809	2.48646	19.2809	3.54203	19.2809	4.65819	19.2809	5.6367
													19.2	0.04776	6.42802	1.36599	19.3011	2.59612	19.3011	3.52911	19.3011	4.65048	19.3011	5.63961
													19.22	0.04881	6.43004	1.32391	19.3212	2.65383	19.3212	3.46882	19.3212	4.63635	19.3212	5.62782
													19.24	0.0566	6.43205	1.37778	19.3414	2.75614	19.3414	3.46796	19.3414	4.6614	19.3414	5.62755
													19.26	0.07334	6.43407	1.32559	19.3615	2.83431	19.3615	3.4559	19.3615	4.68838	19.3615	5.62547
													19.28	0.10331	6.43608	1.33569	19.3817	2.91878	19.3817	3.4404	19.3817	4.6736	19.3817	5.62796
													19.3	0.15152	6.4381	1.33569	19.4018	2.81962	19.4018	3.43178	19.4018	4.66911	19.4018	5.61562
													19.32	0.21734	6.44011	1.34411	19.422	2.75456	19.422	3.45504	19.422	4.67874	19.422	5.60952
													19.34	0.27544	6.44213	1.3862	19.4421	2.732	19.4421	3.4714	19.4421	4.707	19.4421	5.61854
													19.36	0.27618	6.44414	1.34747	19.4623	2.7745	19.4623	3.54462	19.4623	4.73269	19.4623	5.61285
													19.38	0.22781	6.44615	1.34411	19.4824	2.84848	19.4824	3.57649	19.4824	4.7404	19.4824	5.6166
													19.4	0.184	6.44817	1.29865	19.5025	2.99538	19.5025	3.62989	19.5025	4.77508	19.5025	5.6184
													19.42	0.16988	6.45018	1.30707	19.5227	3.08982	19.5227	3.68501	19.5227	4.82967	19.5227	5.61937
													19.44	0.19025	6.4522	1.3138	19.5428	3.10241	19.5428	3.73842	19.5428	4.83674	19.5428	5.62477
													19.46	0.24092	6.45421	1.41481	19.563	2.87471	19.563	3.75478	19.563	4.81554	19.563	5.62533
													19.48	0.29534	6.45623	1.36263	19.5831	2.67692	19.5831	3.83575	19.5831	4.85665	19.5831	5.63185
													19.5	0.29545	6.45824	1.34074	19.6033	2.5001	19.6033	3.85469	19.6033	4.90867	19.6033	5.6349
													19.52	0.2324	6.46026	1.37778	19.6234	2.36527	19.6234	3.85211	19.6234	4.92408	19.6234	5.63808
													19.54	0.16043	6.46227	1.37441	19.6436	2.2787	19.6436	3.90551	19.6436	4.97547	19.6436	5.64127
													19.56	0.10723	6.46429	1.36936	19.6637	2.29077	19.6637	3.84436	19.6637	5.03841	19.6637	5.63711
													19.58	0.07335	6.4663	1.35926	19.6839	2.2787	19.6839	3.90034	19.6839	4.92408	19.6839	5.62796
													19.6	0.05324	6.46831	1.33232	19.704	2.2766	19.704	3.84264	19.704	4.87013	19.704	5.62949
													19.62	0.04083	6.47033	1.35253	19.7241	2.27188	19.7241	3.8056	19.7241	4.81233	19.7241	5.62477
													19.64	0.0329	6.47234	1.3862	19.7443	2.2808	19.7443	3.79182	19.7443	4.75967	19.7443	5.62769
													19.66	0.02751	6.47436	1.36263	19.7644	2.26978	19.7644	3.74531	19.7644	4.66204	19.7644	5.61673
													19.68	0.02371	6.47637	1.34579	19.7846	2.2787	19.7846	3.71258	19.7846	4.64406	19.7846	5.61646
													19.7	0.02099	6.47839	1.38114	19.8047	2.27398	19.8047	3.76598	19.8047	4.60167	19.8047	5.60412
													19.72	0.01906	6.4804	1.32727	19.8249	2.26716	19.8249	3.73842	19.8249	4.5869	19.8249	5.60134
													19.74	0.01777	6.48242	1.32896	19.845	2.26821	19.845	3.6652	19.845	4.54965	19.845	5.60412
													19.76	0.01702	6.48443	1.30202	19.8652	2.26296	19.8652	3.5851	19.8652	4.53231	19.8652	5.60287
													19.78	0.0168	6.48645	1.34916	19.8853	2.27345	19.8853	3.58682	19.8853	4.53038	19.8853	5.60107
													19.8	0.01712	6.48846	1.37273	19.9055	2.2766	19.9055	3.56787	19.9055	4.53295	19.9055	5.59289
													19.82	0.01811	6.49047	1.34747	19.9256	2.26243	19.9256	3.46968	19.9256	4.5368	19.9256	5.60647
													19.84	0.02006	6.49249	1.34916	19.9457	2.28814	19.9457	3.4671	19.9457	4.54579	19.9457	5.60966
													19.86	0.02336	6.4945	1.31717	19.9659	2.29391	19.9659	3.44643	19.9659	4.54965	19.9659	5.60814
													19.88	0.02911	6.49652	1.36094	19.986	2.30126	19.986	3.39991	19.986	4.56249	19.986	5.61022
													19.9	0.03921	6.49853	1.34579	20.0062	2.35268	20.0062	3.41025	20.0062	4.58112	20.0062	5.622
													19.92	0.05664	6.50055	1.31717	20.0263	2.38888	20.0263	3.39044	20.0263	4.62158	20.0263	5.62658
													19.94	0.08376	6.50256	1.37778	20.0465	2.49538	20.0465	3.39216	20.0465	4.60873	20.0465	5.63545
													19.96	0.11898	6.50458	1.33569	20.0666	2.61081	20.0666	3.41197	20.0666	4.67425	20.0666	5.63573
													19.98	0.14471	6.50659	1.33737	20.0868	2.74722	20.0868	3.42748	20.0868	4.69865	20.0868	5.63864
													20	0.13476	6.50861	1.32559	20.1069	2.88888	20.1069	3.46279	20.1069	4.70186	20.1069	5.63434
													20.02	0.10024	6.51062	1.36599	20.1271	3.07093	20.1271	3.47916	20.1271	4.75581	20.1271	5.63337
													20.04	0.06763	6.51264	1.34074	20.1472	3.2	20.1472	3.49724	20.1472	4.80784	20.1472	5.61798
													20.06	0.04508	6.51465	1.32896	20.1673	3.13022	20.1673	3.54117	20.1673	4.83545	20.1673	5.62048
													20.08	0.03117	6.51666	1.35926	20.1875	3.12917	20.1875	3.58682	20.1875	4.85022	20.1875	5.61244
													20.1	0.02289	6.51868	1.34074	20.2076	3.1297	20.2076	3.6497	20.2076	4.92344	20.2076	5.60606
													20.12	0.01784	6.52069	1.34579	20.2278	3.05572	20.2278	3.69793	20.2278	4.96904	20.2278	5.59053
													20.14	0.01454	6.52271	1.36263	20.2479	2.90986	20.2479	3.75995	20.2479	5.03584	20.2479	5.5879
													20.16	0.01224	6.52472	1.36599	20.2681	2.85163	20.2681	3.80474	20.2681	5.06217	20.2681	5.5775
													20.18	0.01057	6.52674	1.34916	20.2882	2.78604	20.2882	3.95116	20.2882	5.11676	20.2882	5.58332
													20.2	0.0093	6.52875	1.34579	20.3084	2.68846	20.3084	3.93824	20.3084	5.16236	20.3084	5.57112
													20.22	0.00833	6.53077	1.32391	20.3285	2.64229	20.3285	3.96408	20.3285	5.22723	20.3285	5.56738
													20.24	0.00757	6.53278	1.30875	20.3487	2.61868	20.3487	4.02351	20.3487	5.27412	20.3487	5.5635
													20.26	0.00697	6.5348	1.34074	20.3688	2.65173	20.3688	4.1286	20.3688	5.30944	20.3688	5.56974
													20.28	0.00649	6.53681	1.38451	20.389	2.69843	20.389	4.08898	20.389	5.31201	20.389	5.56724
													20.3	0.0061	6.53882	1.33737	20.4091	2.75614	20.4091	4.11481	20.4091	5.38715	20.4091	5.56544
													20.32	0.00579	6.54084	1.34747	20.4292	2.82329	20.4292	4.17855	20.4292	5.37431	20.4292	5.57362
													20.34	0.00555	6.54285	1.37273	20.4494	2.87891	20.4494	4.14582	20.4494	5.3589	20.4494	5.57528
													20.36	0.00536	6.54487	1.34579	20.4695	2.83012	20.4695	4.18544	20.4695	5.4	20.4695	5.57847
													20.38	0.00521	6.54688	1.34074	20.4897	2.85687	20.4897	4.26382	20.4897	5.39101	20.4897	5.5854
													20.4	0.00511	6.5489	1.36263	20.5098	2.90147	20.5098	4.23368	20.5098	5.33449	20.5098	5.60384
													20.42	0.00504	6.55091	1.32896	20.53	2.76925	20.53	4.24401	20.53	5.3332	20.53	5.60107
													20.44	0.005	6.55293	1.31549	20.5501	2.68216	20.5501	4.25349	20.5501	5.34862	20.5501	5.61854
													20.46	0.00499	6.55494	1.32727	20.5703	2.59874	20.5703	4.26382	20.5703	5.30687	20.5703	5.62796
													20.48	0.00502	6.55696	1.36094	20.5904	2.49853	20.5904	4.26124	20.5904	5.32164	20.5904	5.64321
													20.5	0.00508	6.55897	1.32054	20.6106	2.42298	20.6106	4.23282	20.6106	5.37688	20.6106	5.67108
													20.52	0.00516	6.56098	1.33737	20.6307	2.36002	20.6307	4.28794	20.6307	5.32036	20.6307	5.69534
													20.54	0.00529	6.563	1.34242	20.6508	2.34428	20.6508	4.2621	20.6508	5.29981	20.6508	5.6812
													20.56	0.00544	6.56501	1.36599	20.671	2.30965	20.671	4.28794	20.671	5.28696	20.671	5.7178
													20.58	0.00563	6.56703	1.32391	20.6911	2.31752	20.6911	4.27244	20.6911	5.19961	20.6911	5.72667
													20.6	0.00582	6.56904	1.30539	20.7113	2.28499	20.7113	4.3	20.7113	5.1341	20.7113	5.73929
													20.62	0.0061	6.57106	1.31212	20.7314	2.28604	20.7314	4.2242	20.7314	5.16365	20.7314	5.74747
													20.64	0.00644	6.57307	1.32222	20.7516	2.28604	20.7516	4.15185	20.7516	5.01593	20.7516	5.75593
													20.66	0.00685	6.57509	1.31212	20.7717	2.28237	20.7717	4.14496	20.7717	4.95812	20.7717	5.78365
													20.68	0.00732	6.5771	1.34747	20.7919	2.2766	20.7919	4.07864	20.7919	4.89583	20.7919	5.77506
													20.7	0.00789	6.57912	1.35084	20.812	2.26978	20.812	4.0149	20.812	4.84444	20.812	5.77132
													20.72	0.00857	6.58113	1.33906	20.8322	2.2808	20.8322	3.93049	20.8322	4.79627	20.8322	5.76577
													20.74	0.00939	6.58314	1.34074	20.8523	2.27817	20.8523	3.88226	20.8523	4.69544	20.8523	5.76535
													20.76	0.01038	6.58516	1.31717	20.8724	2.26978	20.8724	3.81421	20.8724	4.69094	20.8724	5.76979
													20.78	0.01158	6.58717	1.3862	20.8926	2.27345	20.8926	3.76598	20.8926	4.63186	20.8926	5.75454
													20.8	0.01308	6.58919	1.2835	20.9127	2.26873	20.9127	3.67468	20.9127	4.61773	20.9127	5.7508
													20.82	0.01498	6.5912	1.35421	20.9329	2.27188	20.9329	3.61525	20.9329	4.58882	20.9329	5.74844
													20.84	0.0172	6.59322	1.37441	20.953	2.2829	20.953	3.56787	20.953	4.56506	20.953	5.73624
													20.86	0.02051	6.59523	1.34747	20.9732	2.29234	20.9732	3.52136	20.9732	4.55543	20.9732	5.72709
													20.88	0.02512	6.59725	1.33906	20.9933	2.30598	20.9933	3.48174	20.9933	4.56763	20.9933	5.716
													20.9	0.0317	6.59926	1.33064	21.0135	2.31805	21.0135	3.43092	21.0135	4.51946	21.0135	5.71253
													20.92	0.04109	6.60128	1.34747	21.0336	2.34271	21.0336	3.45848	21.0336	4.54387	21.0336	5.70824
													20.94	0.05395	6.60329	1.31549	21.0538	2.3574	21.0538	3.45935	21.0538	4.53102	21.0538	5.70519
													20.96	0.06995	6.6053	1.31549	21.0739	2.3873	21.0739	3.43695	21.0739	4.52653	21.0739	5.69534
													20.98	0.09026	6.60732	1.35421	21.094	2.42246	21.094	3.43867	21.094	4.52909	21.094	5.68148
													21	0.1238	6.60933	1.31549	21.1142	2.41144	21.1142	3.42748	21.1142	4.53359	21.1142	5.68564
													21.02	0.18007	6.61135	1.29865	21.1343	2.38783	21.1343	3.45504	21.1343	4.53744	21.1343	5.67676
													21.04	0.26005	6.61336	1.32054	21.1545	2.36999	21.1545	3.43437	21.1545	4.52909	21.1545	5.68688
													21.06	0.33347	6.61538	1.30034	21.1746	2.34271	21.1746	3.43351	21.1746	4.53231	21.1746	5.68148
													21.08	0.33341	6.61739	1.34916	21.1948	2.30441	21.1948	3.4068	21.1948	4.52717	21.1948	5.66955
													21.1	0.25997	6.61941	1.33737	21.2149	2.29969	21.2149	3.41714	21.2149	4.53295	21.2149	5.6776
													21.12	0.17964	6.62142	1.34579	21.2351	2.26768	21.2351	3.4025	21.2351	4.54194	21.2351	5.67274
													21.14	0.12243	6.62344	1.31212	21.2552	2.26034	21.2552	3.4137	21.2552	4.5535	21.2552	5.66761
													21.16	0.08828	6.62545	1.38114	21.2754	2.26768	21.2754	3.42575	21.2754	4.53166	21.2754	5.67441
													21.18	0.0708	6.62747	1.26498	21.2955	2.26453	21.2955	3.40853	21.2955	4.53809	21.2955	5.66637
													21.2	0.06483	6.62948	1.32559	21.3157	2.27555	21.3157	3.40594	21.3157	4.55543	21.3157	5.66054
													21.22	0.06793	6.63149	1.31212	21.3358	2.2787	21.3358	3.39991	21.3358	4.53231	21.3358	5.65749
													21.24	0.07954	6.63351	1.32391	21.3559	2.3191	21.3559	3.39561	21.3559	4.52974	21.3559	5.64793
													21.26	0.09797	6.63552	1.31212	21.3761	2.31333	21.3761	3.39044	21.3761	4.54451	21.3761	5.64058
													21.28	0.11555	6.63754	1.3138	21.3962	2.32225	21.3962	3.37838	21.3962	4.54258	21.3962	5.64224
													21.3	0.12721	6.63955	1.35084	21.4164	2.33536	21.4164	3.3801	21.4164	4.55222	21.4164	5.63836
													21.32	0.14483	6.64157	1.33064	21.4365	2.32382	21.4365	3.3913	21.4365	4.52524	21.4365	5.63892
													21.34	0.17554	6.64358	1.35084	21.4567	2.33326	21.4567	3.3758	21.4567	4.54001	21.4567	5.63379
													21.36	0.19942	6.6456	1.35084	21.4768	2.33012	21.4768	3.35254	21.4768	4.55735	21.4768	5.64599
													21.38	0.18221	6.64761	1.35421	21.497	2.32382	21.497	3.37666	21.497	4.57726	21.497	5.65361
													21.4	0.1356	6.64963	1.30202	21.5171	2.32539	21.5171	3.34996	21.5171	4.56506	21.5171	5.65971
													21.42	0.09209	6.65164	1.34747	21.5373	2.34638	21.5373	3.34996	21.5373	4.59589	21.5373	5.66664
													21.44	0.0619	6.65365	1.3138	21.5574	2.39517	21.5574	3.36891	21.5574	4.59525	21.5574	5.67427
													21.46	0.04293	6.65567	1.32391	21.5775	2.43924	21.5775	3.38355	21.5775	4.59396	21.5775	5.68092
													21.48	0.03152	6.65768	1.29024	21.5977	2.46076	21.5977	3.3801	21.5977	4.64855	21.5977	5.68564
													21.5	0.0244	6.6597	1.31212	21.6178	2.5064	21.6178	3.40164	21.6178	4.61708	21.6178	5.69465
													21.52	0.01965	6.66171	1.33569	21.638	2.5127	21.638	3.40767	21.638	4.65305	21.638	5.69825
													21.54	0.01627	6.66373	1.29697	21.6581	2.48804	21.6581	3.41197	21.6581	4.65369	21.6581	5.69784
													21.56	0.01375	6.66574	1.28855	21.6783	2.48646	21.6783	3.42748	21.6783	4.65369	21.6783	5.69271
													21.58	0.01182	6.66776	1.33064	21.6984	2.49958	21.6984	3.43178	21.6984	4.66012	21.6984	5.69215
													21.6	0.01029	6.66977	1.36094	21.7186	2.44449	21.7186	3.42145	21.7186	4.6781	21.7186	5.68675
													21.62	0.00907	6.67179	1.31212	21.7387	2.42718	21.7387	3.43006	21.7387	4.69865	21.7387	5.6855
													21.64	0.00807	6.6738	1.32896	21.7589	2.41301	21.7589	3.43953	21.7589	4.68388	21.7589	5.67968
													21.66	0.00724	6.67581	1.30202	21.779	2.35897	21.779	3.47485	21.779	4.7025	21.779	5.66664
													21.68	0.00654	6.67783	1.31549	21.7991	2.30336	21.7991	3.46021	21.7991	4.67938	21.7991	5.66235
													21.7	0.00596	6.67984	1.31212	21.8193	2.29706	21.8193	3.44987	21.8193	4.66975	21.8193	5.64086
													21.72	0.00546	6.68186	1.32727	21.8394	2.28657	21.8394	3.47399	21.8394	4.65947	21.8394	5.6324
													21.74	0.00503	6.68387	1.33064	21.8596	2.26768	21.8596	3.42489	21.8596	4.65883	21.8596	5.62602
													21.76	0.00466	6.68589	1.3138	21.8797	2.26348	21.8797	3.46624	21.8797	4.62158	21.8797	5.6177
													21.78	0.00433	6.6879	1.27172	21.8999	2.25089	21.8999	3.47054	21.8999	4.64085	21.8999	5.59746
													21.8	0.00405	6.68992	1.32222	21.92	2.2425	21.92	3.43609	21.92	4.59653	21.92	5.59441
													21.82	0.0038	6.69193	1.2936	21.9402	2.25509	21.9402	3.47829	21.9402	4.59268	21.9402	5.59386
													21.84	0.00358	6.69395	1.31044	21.9603	2.25247	21.9603	3.43351	21.9603	4.55093	21.9603	5.58443
													21.86	0.00339	6.69596	1.29192	21.9805	2.30703	21.9805	3.43695	21.9805	4.54322	21.9805	5.57209
													21.88	0.00321	6.69797	1.30707	22.0006	2.30178	22.0006	3.44901	22.0006	4.54258	22.0006	5.5757
													21.9	0.00318	6.69999	1.35421	22.0207	2.32067	22.0207	3.44298	22.0207	4.56121	22.0207	5.57667
													21.92	0.00305	6.702	1.32222	22.0409	2.37943	22.0409	3.46451	22.0409	4.57213	22.0409	5.57584
													21.94	0.00293	6.70402	1.28687	22.061	2.43977	22.061	3.43178	22.061	4.54451	22.061	5.57459
													21.96	0.00283	6.70603	1.33064	22.0812	2.37471	22.0812	3.42489	22.0812	4.55928	22.0812	5.57861
													21.98	0.00275	6.70805	1.34242	22.1013	2.38993	22.1013	3.42834	22.1013	4.53359	22.1013	5.57015
													22	0.00267	6.71006	1.30034	22.1215	2.38101	22.1215	3.43953	22.1215	4.54322	22.1215	5.5775
													22.02	0.00261	6.71208	1.32896	22.1416	2.36842	22.1416	3.43092	22.1416	4.56121	22.1416	5.57237
													22.04	0.00257	6.71409	1.30202	22.1618	2.37051	22.1618	3.42834	22.1618	4.55864	22.1618	5.57237
													22.06	0.00253	6.71611	1.32391	22.1819	2.35163	22.1819	3.4447	22.1819	4.57534	22.1819	5.57986
													22.08	0.0025	6.71812	1.33737	22.2021	2.37051	22.2021	3.43523	22.2021	4.57791	22.2021	5.59289
													22.1	0.00249	6.72014	1.3037	22.2222	2.36212	22.2222	3.42403	22.2222	4.5869	22.2222	5.58457
													22.12	0.00249	6.72215	1.34074	22.2424	2.33536	22.2424	3.43695	22.2424	4.59653	22.2424	5.59719
													22.14	0.0025	6.72416	1.2936	22.2625	2.33589	22.2625	3.45159	22.2625	4.58626	22.2625	5.60162
													22.16	0.00255	6.72618	1.27845	22.2826	2.33589	22.2826	3.45159	22.2826	4.59268	22.2826	5.61299
													22.18	0.00259	6.72819	1.32727	22.3028	2.32539	22.3028	3.45504	22.3028	4.58112	22.3028	5.61965
													22.2	0.00265	6.73021	1.32727	22.3229	2.3086	22.3229	3.47054	22.3229	4.58754	22.3229	5.62228
													22.22	0.00273	6.73222	1.28519	22.3431	2.32015	22.3431	3.46021	22.3431	4.62094	22.3431	5.63587
													22.24	0.00287	6.73424	1.27845	22.3632	2.32225	22.3632	3.40422	22.3632	4.60552	22.3632	5.64321
													22.26	0.00348	6.73625	1.27677	22.3834	2.3128	22.3834	3.40164	22.3834	4.62415	22.3834	5.64391
													22.28	0.00366	6.73827	1.31212	22.4035	2.31857	22.4035	3.41456	22.4035	4.62736	22.4035	5.6543
													22.3	0.0039	6.74028	1.30202	22.4237	2.33116	22.4237	3.40422	22.4237	4.62222	22.4237	5.6611
													22.32	0.0042	6.7423	1.3138	22.4438	2.30756	22.4438	3.39647	22.4438	4.63956	22.4438	5.66581
													22.34	0.00458	6.74431	1.32391	22.464	2.30336	22.464	3.40078	22.464	4.63443	22.464	5.67205
													22.36	0.00509	6.74632	1.28855	22.4841	2.29234	22.4841	3.37924	22.4841	4.61644	22.4841	5.67441
													22.38	0.00576	6.74834	1.3138	22.5042	2.28709	22.5042	3.38183	22.5042	4.64149	22.5042	5.69839
													22.4	0.00669	6.75035	1.32391	22.5244	2.30703	22.5244	3.40939	22.5244	4.65112	22.5244	5.69215
													22.42	0.00804	6.75237	1.32222	22.5445	2.31857	22.5445	3.41025	22.5445	4.66975	22.5445	5.69825
													22.44	0.01019	6.75438	1.27845	22.5647	2.32802	22.5647	3.42748	22.5647	4.70058	22.5647	5.70948
													22.46	0.01375	6.7564	1.28519	22.5848	2.33012	22.5848	3.45159	22.5848	4.69929	22.5848	5.702
													22.48	0.01964	6.75841	1.30707	22.605	2.32487	22.605	3.48346	22.605	4.73205	22.605	5.73014
													22.5	0.02879	6.76043	1.31717	22.6251	2.33326	22.6251	3.52222	22.6251	4.76609	22.6251	5.71531
													22.52	0.04046	6.76244	1.31549	22.6453	2.32802	22.6453	3.54203	22.6453	4.76224	22.6453	5.72778
													22.54	0.04889	6.76446	1.38114	22.6654	2.31385	22.6654	3.56873	22.6654	4.75324	22.6654	5.72834
													22.56	0.04546	6.76647	1.31044	22.6856	2.33012	22.6856	3.62903	22.6856	4.79692	22.6856	5.74899
													22.58	0.03467	6.76848	1.28013	22.7057	2.33169	22.7057	3.66176	22.7057	4.81426	22.7057	5.75329
													22.6	0.02467	6.7705	1.30707	22.7258	2.36527	22.7258	3.6609	22.7258	4.82261	22.7258	5.74692
													22.62	0.018	6.77251	1.34916	22.746	2.39937	22.746	3.69363	22.746	4.83417	22.746	5.74955
													22.64	0.0142	6.77453	1.31549	22.7661	2.41039	22.7661	3.70138	22.7661	4.85729	22.7661	5.7501
													22.66	0.01235	6.77654	1.30707	22.7863	2.44816	22.7863	3.7298	22.7863	4.85986	22.7863	5.75509
													22.68	0.01174	6.77856	1.29865	22.8064	2.42613	22.8064	3.71516	22.8064	4.83481	22.8064	5.75717
													22.7	0.01201	6.78057	1.26667	22.8266	2.41511	22.8266	3.75134	22.8266	4.83545	22.8266	5.75412
													22.72	0.01313	6.78259	1.30202	22.8467	2.42665	22.8467	3.73325	22.8467	4.8271	22.8467	5.73818
													22.74	0.01516	6.7846	1.30539	22.8669	2.38363	22.8669	3.7298	22.8669	4.80719	22.8669	5.72889
													22.76	0.01887	6.78662	1.29865	22.887	2.37261	22.887	3.72636	22.887	4.77187	22.887	5.72432
													22.78	0.02537	6.78863	1.31717	22.9072	2.36684	22.9072	3.76253	22.9072	4.78343	22.9072	5.70796
													22.8	0.03648	6.79064	1.35084	22.9273	2.36632	22.9273	3.75995	22.9273	4.77636	22.9273	5.69659
													22.82	0.05412	6.79266	1.34242	22.9474	2.37366	22.9474	3.72205	22.9474	4.76802	22.9474	5.68176
													22.84	0.07768	6.79467	1.30034	22.9676	2.35687	22.9676	3.69104	22.9676	4.75196	22.9676	5.66664
													22.86	0.09737	6.79669	1.3037	22.9877	2.36055	22.9877	3.63419	22.9877	4.77636	22.9877	5.65874
													22.88	0.09429	6.7987	1.2532	23.0079	2.33956	23.0079	3.64367	23.0079	4.7693	23.0079	5.65791
													22.9	0.07206	6.80072	1.29024	23.028	2.33484	23.028	3.61266	23.028	4.69737	23.028	5.64904
													22.92	0.04945	6.80273	1.28687	23.0482	2.30126	23.0482	3.56184	23.0482	4.73976	23.0482	5.64779
													22.94	0.03351	6.80475	1.29865	23.0683	2.30231	23.0683	3.55495	23.0683	4.71599	23.0683	5.64072
													22.96	0.02371	6.80676	1.29192	23.0885	2.28185	23.0885	3.52567	23.0885	4.68645	23.0885	5.64626
													22.98	0.018	6.80878	1.26162	23.1086	2.28132	23.1086	3.52394	23.1086	4.70893	23.1086	5.64197
													23	0.01482	6.81079	1.25993	23.1288	2.26821	23.1288	3.50844	23.1288	4.68773	23.1288	5.65112
													23.02	0.01284	6.81281	1.28182	23.1489	2.26453	23.1489	3.47657	23.1489	4.66268	23.1489	5.67316
													23.04	0.01163	6.81482	1.31717	23.1691	2.26821	23.1691	3.45332	23.1691	4.66012	23.1691	5.67094
													23.06	0.01093	6.81683	1.31549	23.1892	2.26506	23.1892	3.47916	23.1892	4.65498	23.1892	5.70907
													23.08	0.01058	6.81885	1.30034	23.2093	2.26453	23.2093	3.46365	23.2093	4.65755	23.2093	5.7239
													23.1	0.01054	6.82086	1.30034	23.2295	2.25824	23.2295	3.45418	23.2295	4.6569	23.2295	5.76646
													23.12	0.01077	6.82288	1.28013	23.2496	2.27135	23.2496	3.46796	23.2496	4.6736	23.2496	5.80861
													23.14	0.01126	6.82489	1.24141	23.2698	2.28237	23.2698	3.44901	23.2698	4.67617	23.2698	5.84729
													23.16	0.01205	6.82691	1.28182	23.2899	2.32697	23.2899	3.45418	23.2899	4.69672	23.2899	5.9094
													23.18	0.0132	6.82892	1.30202	23.3101	2.31438	23.3101	3.47571	23.3101	4.68259	23.3101	5.91952
													23.2	0.01482	6.83094	1.32391	23.3302	2.33274	23.3302	3.47313	23.3302	4.68709	23.3302	5.94323
													23.22	0.01714	6.83295	1.31212	23.3504	2.31385	23.3504	3.46882	23.3504	4.69672	23.3504	5.95432
													23.24	0.02057	6.83497	1.31044	23.3705	2.30703	23.3705	3.47054	23.3705	4.68966	23.3705	5.98371
													23.26	0.02596	6.83698	1.27003	23.3907	2.31647	23.3907	3.48002	23.3907	4.68902	23.3907	5.96915
													23.28	0.03485	6.83899	1.3037	23.4108	2.30598	23.4108	3.48174	23.4108	4.68645	23.4108	5.95959
													23.3	0.04954	6.84101	1.29024	23.4309	2.28867	23.4309	3.51275	23.4309	4.628	23.4309	5.94323
													23.32	0.07235	6.84302	1.31212	23.4511	2.28709	23.4511	3.52308	23.4511	4.63314	23.4511	5.93921
													23.34	0.10232	6.84504	1.31549	23.4712	2.27922	23.4712	3.51447	23.4712	4.60424	23.4712	5.90385
													23.36	0.12599	6.84705	1.2734	23.4914	2.28604	23.4914	3.50327	23.4914	4.58882	23.4914	5.88763
													23.38	0.1211	6.84907	1.2633	23.5115	2.27503	23.5115	3.51447	23.5115	4.56763	23.5115	5.84965
													23.4	0.09462	6.85108	1.27003	23.5317	2.26821	23.5317	3.53084	23.5317	4.53616	23.5317	5.82996
													23.42	0.06906	6.8531	1.32727	23.5518	2.27135	23.5518	3.53428	23.5518	4.57341	23.5518	5.79433
													23.44	0.05214	6.85511	1.32391	23.572	2.28027	23.572	3.50327	23.572	4.54322	23.572	5.79516
													23.46	0.04304	6.85713	1.3037	23.5921	2.2724	23.5921	3.52567	23.5921	4.54836	23.5921	5.74192
													23.48	0.03953	6.85914	1.28182	23.6123	2.28552	23.6123	3.51016	23.6123	4.56891	23.6123	5.72321
													23.5	0.03996	6.86115	1.29192	23.6324	2.29077	23.6324	3.49552	23.6324	4.56313	23.6324	5.71198
													23.52	0.0437	6.86317	1.28687	23.6525	2.317	23.6525	3.4671	23.6525	4.54387	23.6525	5.69548
													23.54	0.05106	6.86518	1.31886	23.6727	2.30598	23.6727	3.47313	23.6727	4.55607	23.6727	5.68106
													23.56	0.06283	6.8672	1.30034	23.6928	2.29234	23.6928	3.4404	23.6928	4.57277	23.6928	5.67316
													23.58	0.07948	6.86921	1.22963	23.713	2.27975	23.713	3.45159	23.713	4.56313	23.713	5.669
													23.6	0.1007	6.87123	1.28182	23.7331	2.28972	23.7331	3.44298	23.7331	4.57405	23.7331	5.65722
													23.62	0.12959	6.87324	1.34074	23.7533	2.28237	23.7533	3.45245	23.7533	4.57148	23.7533	5.66484
													23.64	0.17841	6.87526	1.28013	23.7734	2.27817	23.7734	3.47916	23.7734	4.59075	23.7734	5.65916
													23.66	0.2608	6.87727	1.34411	23.7936	2.27608	23.7936	3.46451	23.7936	4.57855	23.7936	5.65888
													23.68	0.379	6.87929	1.31549	23.8137	2.27083	23.8137	3.49208	23.8137	4.59204	23.8137	5.64834
													23.7	0.49424	6.8813	1.29024	23.8339	2.2766	23.8339	3.49208	23.8339	4.56891	23.8339	5.64765
													23.72	0.51097	6.88331	1.2936	23.854	2.26925	23.854	3.5205	23.854	4.59332	23.854	5.655
													23.74	0.40796	6.88533	1.30539	23.8741	2.2703	23.8741	3.53256	23.8741	4.59782	23.8741	5.64848
													23.76	0.28124	6.88734	1.26667	23.8943	2.25876	23.8943	3.52222	23.8943	4.62351	23.8943	5.65112
													23.78	0.18638	6.88936	1.27508	23.9144	2.25824	23.9144	3.57993	23.9144	4.62929	23.9144	5.65763
													23.8	0.12676	6.89137	1.26667	23.9346	2.24407	23.9346	3.58338	23.9346	4.63507	23.9346	5.65403
													23.82	0.09242	6.89339	1.28855	23.9547	2.25089	23.9547	3.5696	23.9547	4.66333	23.9547	5.65625
													23.84	0.07403	6.8954	1.29192	23.9749	2.25981	23.9749	3.56787	23.9749	4.67874	23.9749	5.66567
													23.86	0.06605	6.89742	1.28687	23.995	2.26191	23.995	3.55065	23.995	4.69287	23.995	5.67968
													23.88	0.06643	6.89943	1.31212	24.0152	2.2766	24.0152	3.52997	24.0152	4.70379	24.0152	5.67579
													23.9	0.07485	6.90145	1.32559	24.0353	2.28132	24.0353	3.50844	24.0353	4.65177	24.0353	5.68786
													23.92	0.08946	6.90346	1.33232	24.0555	2.29391	24.0555	3.53859	24.0555	4.65434	24.0555	5.69451
													23.94	0.10018	6.90548	1.2835	24.0756	2.30336	24.0756	3.51964	24.0756	4.62736	24.0756	5.69908
													23.96	0.09235	6.90749	1.2734	24.0957	2.33694	24.0957	3.51361	24.0957	4.62864	24.0957	5.70602
													23.98	0.07167	6.9095	1.30875	24.1159	2.3553	24.1159	3.48949	24.1159	4.61323	24.1159	5.70879
													24	0.05253	6.91152	1.3138	24.136	2.3957	24.136	3.49811	24.136	4.61323	24.136	5.71406
													24.02	0.03934	6.91353	1.30539	24.1562	2.37891	24.1562	3.46796	24.1562	4.6113	24.1562	5.70394
													24.04	0.03143	6.91555	1.29865	24.1763	2.36107	24.1763	3.50758	24.1763	4.64213	24.1763	5.69659
													24.06	0.02723	6.91756	1.29529	24.1965	2.39465	24.1965	3.49724	24.1965	4.63571	24.1965	5.6952
													24.08	0.02571	6.91958	1.30202	24.2166	2.38416	24.2166	3.47829	24.2166	4.64534	24.2166	5.70144
													24.1	0.02661	6.92159	1.29529	24.2368	2.34218	24.2368	3.50069	24.2368	4.62415	24.2368	5.6776
													24.12	0.0304	6.92361	1.32896	24.2569	2.31805	24.2569	3.46107	24.2569	4.61901	24.2569	5.68314
													24.14	0.03774	6.92562	1.29024	24.2771	2.29391	24.2771	3.46624	24.2771	4.62222	24.2771	5.67746
													24.16	0.04815	6.92764	1.28687	24.2972	2.28395	24.2972	3.44212	24.2972	4.61066	24.2972	5.66415
													24.18	0.05642	6.92965	1.26162	24.3174	2.26663	24.3174	3.43523	24.3174	4.60873	24.3174	5.65361
													24.2	0.05389	6.93166	1.29192	24.3375	2.25037	24.3375	3.42661	24.3375	4.57726	24.3375	5.6446
													24.22	0.04315	6.93368	1.32054	24.3576	2.25771	24.3576	3.43781	24.3576	4.57469	24.3576	5.65375
													24.24	0.03285	6.93569	1.29529	24.3778	2.24565	24.3778	3.4068	24.3778	4.57469	24.3778	5.64418
													24.26	0.02602	6.93771	1.30202	24.3979	2.25194	24.3979	3.42489	24.3979	4.57662	24.3979	5.64626
													24.28	0.02237	6.93972	1.27003	24.4181	2.26821	24.4181	3.41197	24.4181	4.58882	24.4181	5.65084
													24.3	0.02107	6.94174	1.22626	24.4382	2.25824	24.4382	3.40508	24.4382	4.56956	24.4382	5.65153
													24.32	0.02159	6.94375	1.25657	24.4584	2.31175	24.4584	3.41886	24.4584	4.57662	24.4584	5.65846
													24.34	0.02373	6.94577	1.2936	24.4785	2.34795	24.4785	3.40508	24.4785	4.56763	24.4785	5.66983
													24.36	0.02835	6.94778	1.3037	24.4987	2.42141	24.4987	3.38441	24.4987	4.55928	24.4987	5.67801
													24.38	0.03691	6.9498	1.29529	24.5188	2.50902	24.5188	3.39561	24.5188	4.57983	24.5188	5.68439
													24.4	0.05194	6.95181	1.26835	24.539	2.46023	24.539	3.39216	24.539	4.59075	24.539	5.71156
													24.42	0.07638	6.95382	1.26667	24.5591	2.40829	24.5591	3.39561	24.5591	4.57534	24.5591	5.71863
													24.44	0.11039	6.95584	1.31212	24.5792	2.44921	24.5792	3.40767	24.5792	4.59139	24.5792	5.74095
													24.46	0.14155	6.95785	1.32222	24.5994	2.41983	24.5994	3.43523	24.5994	4.59396	24.5994	5.74123
													24.48	0.14176	6.95987	1.32054	24.6195	2.35058	24.6195	3.40422	24.6195	4.61259	24.6195	5.76133
													24.5	0.11053	6.96188	1.32559	24.6397	2.32959	24.6397	3.44643	24.6397	4.59332	24.6397	5.75925
													24.52	0.07593	6.9639	1.28182	24.6598	2.34428	24.6598	3.4559	24.6598	4.6036	24.6598	5.76286
													24.54	0.05079	6.96591	1.28855	24.68	2.32854	24.68	3.46882	24.68	4.59461	24.68	5.76965
													24.56	0.03503	6.96793	1.25825	24.7001	2.36107	24.7001	3.48432	24.7001	4.62993	24.7001	5.75995
													24.58	0.02588	6.96994	1.27677	24.7203	2.35635	24.7203	3.47054	24.7203	4.61708	24.7203	5.7483
													24.6	0.02033	6.97196	1.2936	24.7404	2.34323	24.7404	3.49121	24.7404	4.62608	24.7404	5.73901
													24.62	0.01687	6.97397	1.30202	24.7606	2.34638	24.7606	3.52997	24.7606	4.60745	24.7606	5.73582
													24.64	0.01461	6.97598	1.25152	24.7807	2.36632	24.7807	3.5739	24.7807	4.65947	24.7807	5.7178
													24.66	0.01309	6.978	1.27677	24.8008	2.33484	24.8008	3.56443	24.8008	4.62158	24.8008	5.69229
													24.68	0.01208	6.98001	1.2936	24.821	2.33221	24.821	3.57562	24.821	4.63186	24.821	5.67233
													24.7	0.01147	6.98203	1.30034	24.8411	2.32329	24.8411	3.59027	24.8411	4.63764	24.8411	5.65541
													24.72	0.01125	6.98404	1.27172	24.8613	2.30231	24.8613	3.65314	24.8613	4.61773	24.8613	5.63434
													24.74	0.01127	6.98606	1.29192	24.8814	2.29444	24.8814	3.63161	24.8814	4.63828	24.8814	5.61604
													24.76	0.01159	6.98807	1.28855	24.9016	2.2787	24.9016	3.67123	24.9016	4.60552	24.9016	5.60301
													24.78	0.01225	6.99009	1.27508	24.9217	2.2703	24.9217	3.67554	24.9217	4.62286	24.9217	5.58817
													24.8	0.01332	6.9921	1.26162	24.9419	2.25089	24.9419	3.72205	24.9419	4.63828	24.9419	5.57778
													24.82	0.01493	6.99412	1.28687	24.962	2.26611	24.962	3.71171	24.962	4.63443	24.962	5.56502
													24.84	0.01719	6.99613	1.2936	24.9822	2.25929	24.9822	3.69793	24.9822	4.6447	24.9822	5.561
													24.86	0.02072	6.99814	1.30707	25.0023	2.26348	25.0023	3.69449	25.0023	4.63314	25.0023	5.55934
													24.88	0.02625	7.00016	1.29697	25.0224	2.25666	25.0224	3.7031	25.0224	4.61002	25.0224	5.55365
													24.9	0.03546	7.00217	1.30707	25.0426	2.24512	25.0426	3.64022	25.0426	4.59974	25.0426	5.547
													24.92	0.05114	7.00419	1.27677	25.0627	2.24565	25.0627	3.63506	25.0627	4.58112	25.0627	5.54686
													24.94	0.07701	7.0062	1.26498	25.0829	2.26243	25.0829	3.55323	25.0829	4.58433	25.0829	5.54963
													24.96	0.11543	7.00822	1.32054	25.103	2.2446	25.103	3.54462	25.103	4.56891	25.103	5.54991
													24.98	0.15911	7.01023	1.29024	25.1232	2.25142	25.1232	3.49897	25.1232	4.56378	25.1232	5.54825
													25	0.17834	7.01225	1.27845	25.1433	2.25194	25.1433	3.4826	25.1433	4.54644	25.1433	5.54936
													25.02	0.15205	7.01426	1.27508	25.1635	2.24827	25.1635	3.48519	25.1635	4.56635	25.1635	5.54963
													25.04	0.10761	7.01628	1.27677	25.1836	2.24722	25.1836	3.46796	25.1836	4.5535	25.1836	5.54977
													25.06	0.07107	7.01829	1.25825	25.2038	2.25089	25.2038	3.48691	25.2038	4.53552	25.2038	5.54631
													25.08	0.04702	7.02031	1.27172	25.2239	2.27345	25.2239	3.47571	25.2239	4.55286	25.2239	5.54381
													25.1	0.03249	7.02232	1.30539	25.2441	2.28867	25.2441	3.48088	25.2441	4.558	25.2441	5.54367
													25.12	0.02385	7.02433	1.31549	25.2642	2.30651	25.2642	3.45245	25.2642	4.55735	25.2642	5.54741
													25.14	0.0185	7.02635	1.27677	25.2843	2.34586	25.2843	3.45935	25.2843	4.54579	25.2843	5.5452
													25.16	0.01492	7.02836	1.2936	25.3045	2.36527	25.3045	3.49811	25.3045	4.55478	25.3045	5.54298
													25.18	0.01242	7.03038	1.27003	25.3246	2.38101	25.3246	3.46107	25.3246	4.55928	25.3246	5.54478
													25.2	0.01014	7.03239	1.3138	25.3448	2.3978	25.3448	3.43092	25.3448	4.57855	25.3448	5.54492
													25.22	0.00877	7.03441	1.30707	25.3649	2.36527	25.3649	3.48174	25.3649	4.56891	25.3649	5.54658
													25.24	0.00772	7.03642	1.233	25.3851	2.37261	25.3851	3.43867	25.3851	4.61965	25.3851	5.54852
													25.26	0.0069	7.03844	1.25488	25.4052	2.34061	25.4052	3.45418	25.4052	4.64213	25.4052	5.54603
													25.28	0.00625	7.04045	1.26498	25.4254	2.33116	25.4254	3.43953	25.4254	4.64342	25.4254	5.54783
													25.3	0.00574	7.04247	1.26835	25.4455	2.34061	25.4455	3.43437	25.4455	4.67103	25.4455	5.54797
													25.32	0.00533	7.04448	1.29024	25.4657	2.34166	25.4657	3.43695	25.4657	4.67746	25.4657	5.54963
													25.34	0.00501	7.04649	1.27003	25.4858	2.36946	25.4858	3.43781	25.4858	4.70764	25.4858	5.55809
													25.36	0.00476	7.04851	1.26498	25.5059	2.40724	25.5059	3.40078	25.5059	4.7025	25.5059	5.55227
													25.38	0.00458	7.05052	1.30707	25.5261	2.47492	25.5261	3.43695	25.5261	4.78215	25.5261	5.56253
													25.4	0.00445	7.05254	1.23805	25.5462	2.49119	25.5462	3.47916	25.5462	4.7693	25.5462	5.56253
													25.42	0.00429	7.05455	1.28855	25.5664	2.46967	25.5664	3.47829	25.5664	4.80591	25.5664	5.5671
													25.44	0.00425	7.05657	1.24983	25.5865	2.4765	25.5865	3.50413	25.5865	4.84059	25.5865	5.56391
													25.46	0.00425	7.05858	1.26498	25.6067	2.49643	25.6067	3.54462	25.6067	4.83802	25.6067	5.57279
													25.48	0.0043	7.0606	1.27172	25.6268	2.52791	25.6268	3.56443	25.6268	4.86949	25.6268	5.57126
													25.5	0.0044	7.06261	1.25825	25.647	2.466	25.647	3.63333	25.647	4.92087	25.647	5.57306
													25.52	0.00455	7.06463	1.29529	25.6671	2.44134	25.6671	3.68243	25.6671	4.91895	25.6671	5.57916
													25.54	0.00477	7.06664	1.2936	25.6873	2.49171	25.6873	3.71085	25.6873	4.92794	25.6873	5.58554
													25.56	0.00506	7.06865	1.27508	25.7074	2.62183	25.7074	3.76339	25.7074	4.935	25.7074	5.57722
													25.58	0.00545	7.07067	1.24646	25.7275	2.7808	25.7275	3.73411	25.7275	4.95299	25.7275	5.57833
													25.6	0.00598	7.07268	1.2936	25.7477	2.76139	25.7477	3.74531	25.7477	4.94207	25.7477	5.5793
													25.62	0.0067	7.0747	1.25488	25.7678	2.7766	25.7678	3.70913	25.7678	4.98703	25.7678	5.58263
													25.64	0.00772	7.07671	1.25657	25.788	2.74407	25.788	3.741	25.788	4.99923	25.788	5.57791
													25.66	0.00922	7.07873	1.26498	25.8081	2.68898	25.8081	3.78751	25.8081	5.02171	25.8081	5.575
													25.68	0.01168	7.08074	1.33232	25.8283	2.64176	25.8283	3.77459	25.8283	4.96647	25.8283	5.58568
													25.7	0.01563	7.08276	1.2532	25.8484	2.55519	25.8484	3.75995	25.8484	4.97611	25.8484	5.58249
													25.72	0.02165	7.08477	1.27677	25.8686	2.49014	25.8686	3.76856	25.8686	4.94592	25.8686	5.57486
													25.74	0.0294	7.08679	1.29192	25.8887	2.46338	25.8887	3.77804	25.8887	4.9061	25.8887	5.58304
													25.76	0.03543	7.0888	1.27172	25.9089	2.43924	25.9089	3.82455	25.9089	4.89197	25.9089	5.57431
													25.78	0.0345	7.09081	1.29529	25.929	2.36002	25.929	3.76598	25.929	4.85857	25.929	5.57681
													25.8	0.02884	7.09283	1.30875	25.9491	2.34323	25.9491	3.78837	25.9491	4.85922	25.9491	5.58069
													25.82	0.02387	7.09484	1.26498	25.9693	2.31857	25.9693	3.81335	25.9693	4.83545	25.9693	5.59233
													25.84	0.02138	7.09686	1.29697	25.9894	2.28552	25.9894	3.79182	25.9894	4.83288	25.9894	5.59663
													25.86	0.0213	7.09887	1.25825	26.0096	2.29286	26.0096	3.84866	26.0096	4.87078	26.0096	5.59885
													25.88	0.02338	7.10089	1.29024	26.0297	2.26978	26.0297	3.85469	26.0297	4.87977	26.0297	5.61854
													25.9	0.0278	7.1029	1.26498	26.0499	2.25299	26.0499	3.91326	26.0499	4.85536	26.0499	5.6306
													25.92	0.03556	7.10492	1.25825	26.07	2.24565	26.07	3.90293	26.07	4.83545	26.07	5.63018
													25.94	0.04897	7.10693	1.28519	26.0902	2.26191	26.0902	3.89604	26.0902	4.84252	26.0902	5.65153
													25.96	0.07168	7.10895	1.27003	26.1103	2.24879	26.1103	3.8814	26.1103	4.80784	26.1103	5.6446
													25.98	0.10833	7.11096	1.2633	26.1305	2.25352	26.1305	3.89087	26.1305	4.82389	26.1305	5.6464
													26	0.15942	7.11298	1.27845	26.1506	2.23515	26.1506	3.81593	26.1506	4.77251	26.1506	5.65264
													26.02	0.20833	7.11499	1.29697	26.1708	2.23935	26.1708	3.75823	26.1708	4.73269	26.1708	5.66914
													26.04	0.21527	7.117	1.23973	26.1909	2.24774	26.1909	3.70482	26.1909	4.73076	26.1909	5.66054
													26.06	0.1745	7.11902	1.25152	26.211	2.23673	26.211	3.65314	26.211	4.71535	26.211	5.66526
													26.08	0.12739	7.12103	1.23468	26.2312	2.23463	26.2312	3.56787	26.2312	4.69094	26.2312	5.65735
													26.1	0.09698	7.12305	1.28182	26.2513	2.24197	26.2513	3.5205	26.2513	4.62608	26.2513	5.66387
													26.12	0.08504	7.12506	1.29697	26.2715	2.23935	26.2715	3.48605	26.2715	4.61002	26.2715	5.65389
													26.14	0.08508	7.12708	1.30875	26.2916	2.2362	26.2916	3.48002	26.2916	4.59396	26.2916	5.64848
													26.16	0.08317	7.12909	1.3037	26.3118	2.23568	26.3118	3.47571	26.3118	4.57084	26.3118	5.64141
													26.18	0.06898	7.13111	1.233	26.3319	2.24355	26.3319	3.44556	26.3319	4.54644	26.3319	5.63282
													26.2	0.05028	7.13312	1.26835	26.3521	2.22571	26.3521	3.4404	26.3521	4.5413	26.3521	5.63406
													26.22	0.03528	7.13514	1.25488	26.3722	2.23987	26.3722	3.44384	26.3722	4.549	26.3722	5.62117
													26.24	0.02517	7.13715	1.27003	26.3924	2.23358	26.3924	3.42834	26.3924	4.52524	26.3924	5.61798
													26.26	0.01873	7.13916	1.27845	26.4125	2.24302	26.4125	3.42145	26.4125	4.50918	26.4125	5.60051
													26.28	0.01462	7.14118	1.25993	26.4326	2.23935	26.4326	3.43437	26.4326	4.52139	26.4326	5.6019
													26.3	0.01187	7.14319	1.29192	26.4528	2.23882	26.4528	3.42317	26.4528	4.53295	26.4528	5.59289
													26.32	0.00997	7.14521	1.2734	26.4729	2.24302	26.4729	3.40508	26.4729	4.50854	26.4729	5.59233
													26.34	0.00849	7.14722	1.27003	26.4931	2.23305	26.4931	3.39475	26.4931	4.51496	26.4931	5.57999
													26.36	0.00758	7.14924	1.25825	26.5132	2.23095	26.5132	3.39647	26.5132	4.5124	26.5132	5.58346
													26.38	0.00668	7.15125	1.27845	26.5334	2.2404	26.5334	3.39733	26.5334	4.5201	26.5334	5.57722
													26.4	0.00596	7.15327	1.30875	26.5535	2.23515	26.5535	3.38872	26.5535	4.51047	26.5535	5.57181
													26.42	0.00537	7.15528	1.26667	26.5737	2.2362	26.5737	3.38441	26.5737	4.49891	26.5737	5.58582
													26.44	0.00488	7.1573	1.25657	26.5938	2.22938	26.5938	3.38958	26.5938	4.50726	26.5938	5.56682
													26.46	0.00436	7.15931	1.28013	26.614	2.22781	26.614	3.37838	26.614	4.5124	26.614	5.56876
													26.48	0.00396	7.16132	1.25657	26.6341	2.23515	26.6341	3.39647	26.6341	4.4957	26.6341	5.56447
													26.5	0.00368	7.16334	1.23973	26.6542	2.23358	26.6542	3.38786	26.6542	4.50212	26.6542	5.56156
													26.52	0.00344	7.16535	1.29192	26.6744	2.22571	26.6744	3.3758	26.6744	4.48671	26.6744	5.56766
													26.54	0.00325	7.16737	1.30875	26.6945	2.22728	26.6945	3.37235	26.6945	4.48285	26.6945	5.5628
													26.56	0.00309	7.16938	1.27845	26.7147	2.23778	26.7147	3.36546	26.7147	4.50597	26.7147	5.55698
													26.58	0.00295	7.1714	1.26835	26.7348	2.23148	26.7348	3.35254	26.7348	4.49377	26.7348	5.56031
													26.6	0.00286	7.17341	1.25825	26.755	2.22991	26.755	3.36891	26.755	4.4745	26.755	5.55892
													26.62	0.00279	7.17543	1.28013	26.7751	2.232	26.7751	3.37924	26.7751	4.48735	26.7751	5.55532
													26.64	0.00275	7.17744	1.25657	26.7953	2.23305	26.7953	3.36115	26.7953	4.49634	26.7953	5.55532
													26.66	0.00276	7.17946	1.24141	26.8154	2.22938	26.8154	3.36546	26.8154	4.49056	26.8154	5.56086
													26.68	0.00281	7.18147	1.34242	26.8356	2.23253	26.8356	3.36718	26.8356	4.48157	26.8356	5.56322
													26.7	0.00293	7.18348	1.29529	26.8557	2.22728	26.8557	3.35771	26.8557	4.49441	26.8557	5.5531
													26.72	0.00317	7.1855	1.25825	26.8758	2.23882	26.8758	3.35254	26.8758	4.49249	26.8758	5.55587
													26.74	0.00361	7.18751	1.26667	26.896	2.23043	26.896	3.35857	26.896	4.48671	26.896	5.55268
													26.76	0.00439	7.18953	1.25825	26.9161	2.22833	26.9161	3.36891	26.9161	4.51047	26.9161	5.54936
													26.78	0.00569	7.19154	1.22795	26.9363	2.232	26.9363	3.37321	26.9363	4.49056	26.9363	5.56003
													26.8	0.00763	7.19356	1.27003	26.9564	2.22151	26.9564	3.36202	26.9564	4.49762	26.9564	5.55476
													26.82	0.00978	7.19557	1.2532	26.9766	2.22361	26.9766	3.35599	26.9766	4.48992	26.9766	5.56266
													26.84	0.01058	7.19759	1.2633	26.9967	2.22938	26.9967	3.36804	26.9967	4.46872	26.9967	5.5628
													26.86	0.00914	7.1996	1.25657	27.0169	2.21994	27.0169	3.37838	27.0169	4.50148	27.0169	5.56918
													26.88	0.00701	7.20162	1.26835	27.037	2.232	27.037	3.34737	27.037	4.50854	27.037	5.56183
													26.9	0.00537	7.20363	1.22963	27.0572	2.23778	27.0572	3.36029	27.0572	4.49313	27.0572	5.56876
													26.92	0.0044	7.20565	1.24141	27.0773	2.22676	27.0773	3.35771	27.0773	4.49955	27.0773	5.57486
													26.94	0.00399	7.20766	1.29192	27.0975	2.23043	27.0975	3.35857	27.0975	4.48157	27.0975	5.58707
													26.96	0.00403	7.20967	1.23468	27.1176	2.23778	27.1176	3.36977	27.1176	4.4912	27.1176	5.58914
													26.98	0.00452	7.21169	1.25993	27.1377	2.23095	27.1377	3.36029	27.1377	4.50854	27.1377	5.58831
													27	0.0055	7.2137	1.25152	27.1579	2.24145	27.1579	3.36804	27.1579	4.50983	27.1579	5.59691
													27.02	0.00681	7.21572	1.29192	27.178	2.22938	27.178	3.38096	27.178	4.5079	27.178	5.59192
													27.04	0.00766	7.21773	1.21616	27.1982	2.23882	27.1982	3.36029	27.1982	4.48349	27.1982	5.60024
													27.06	0.00709	7.21975	1.26667	27.2183	2.22938	27.2183	3.37321	27.2183	4.48927	27.2183	5.61632
													27.08	0.0057	7.22176	1.29529	27.2385	2.22676	27.2385	3.35599	27.2385	4.49762	27.2385	5.61271
													27.1	0.00448	7.22378	1.27845	27.2586	2.22676	27.2586	3.38355	27.2586	4.49377	27.2586	5.61091
													27.12	0.00366	7.22579	1.26667	27.2788	2.22938	27.2788	3.36115	27.2788	4.52845	27.2788	5.60467
													27.14	0.00318	7.22781	1.25657	27.2989	2.24774	27.2989	3.36546	27.2989	4.50019	27.2989	5.60134
													27.16	0.00293	7.22982	1.25488	27.3191	2.22046	27.3191	3.36374	27.3191	4.49184	27.3191	5.59996
													27.18	0.00281	7.23183	1.29865	27.3392	2.23253	27.3392	3.37838	27.3392	4.48028	27.3392	5.59219
													27.2	0.00277	7.23385	1.26162	27.3593	2.22466	27.3593	3.37321	27.3593	4.47129	27.3593	5.60121
													27.22	0.00278	7.23586	1.23805	27.3795	2.2341	27.3795	3.36718	27.3795	4.51625	27.3795	5.59192
													27.24	0.0028	7.23788	1.22963	27.3996	2.23987	27.3996	3.37235	27.3996	4.47964	27.3996	5.58166
													27.26	0.00288	7.23989	1.27677	27.4198	2.23043	27.4198	3.3646	27.4198	4.48542	27.4198	5.58235
													27.28	0.00299	7.24191	1.28687	27.4399	2.23358	27.4399	3.36374	27.4399	4.51368	27.4399	5.57944
													27.3	0.00314	7.24392	1.25993	27.4601	2.23882	27.4601	3.36115	27.4601	4.5124	27.4601	5.57473
													27.32	0.00331	7.24594	1.27677	27.4802	2.2383	27.4802	3.3646	27.4802	4.50854	27.4802	5.56835
													27.34	0.00351	7.24795	1.25825	27.5004	2.25352	27.5004	3.36632	27.5004	4.52974	27.5004	5.56932
													27.36	0.00376	7.24997	1.2734	27.5205	2.29339	27.5205	3.36546	27.5205	4.54644	27.5205	5.57195
													27.38	0.00404	7.25198	1.233	27.5407	2.32329	27.5407	3.37752	27.5407	4.53552	27.5407	5.5671
													27.4	0.00438	7.25399	1.23805	27.5608	2.38678	27.5608	3.39561	27.5608	4.56249	27.5608	5.56474
													27.42	0.00478	7.25601	1.27845	27.5809	2.40776	27.5809	3.40422	27.5809	4.59525	27.5809	5.56322
													27.44	0.00525	7.25802	1.28182	27.6011	2.41668	27.6011	3.42145	27.6011	4.56891	27.6011	5.57195
													27.46	0.0058	7.26004	1.30034	27.6212	2.37576	27.6212	3.39475	27.6212	4.58497	27.6212	5.56932
													27.48	0.00646	7.26205	1.25657	27.6414	2.37576	27.6414	3.41714	27.6414	4.61323	27.6414	5.55864
													27.5	0.00726	7.26407	1.24141	27.6615	2.33641	27.6615	3.41283	27.6615	4.60231	27.6615	5.56821
													27.52	0.00807	7.26608	1.23973	27.6817	2.32592	27.6817	3.46021	27.6817	4.58626	27.6817	5.5671
													27.54	0.00929	7.2681	1.24141	27.7018	2.30493	27.7018	3.49035	27.7018	4.628	27.7018	5.56419
													27.56	0.01084	7.27011	1.26498	27.722	2.28027	27.722	3.51016	27.722	4.59461	27.722	5.5696
													27.58	0.01279	7.27213	1.27172	27.7421	2.27503	27.7421	3.51619	27.7421	4.63956	27.7421	5.57445
													27.6	0.01531	7.27414	1.2532	27.7623	2.27398	27.7623	3.55581	27.7623	4.6492	27.7623	5.5671
													27.62	0.01862	7.27615	1.26498	27.7824	2.2829	27.7824	3.5696	27.7824	4.6325	27.7824	5.56627
													27.64	0.02325	7.27817	1.22963	27.8025	2.28709	27.8025	3.57821	27.8025	4.64277	27.8025	5.5696
													27.66	0.02994	7.28018	1.26162	27.8227	2.32277	27.8227	3.57562	27.8227	4.6492	27.8227	5.57486
													27.68	0.04023	7.2822	1.29697	27.8428	2.35268	27.8428	3.59371	27.8428	4.6569	27.8428	5.57597
													27.7	0.05701	7.28421	1.27172	27.863	2.3532	27.863	3.59371	27.863	4.6447	27.863	5.57431
													27.72	0.08499	7.28623	1.26162	27.8831	2.34323	27.8831	3.60146	27.8831	4.62415	27.8831	5.57722
													27.74	0.12988	7.28824	1.25825	27.9033	2.36474	27.9033	3.64625	27.9033	4.6659	27.9033	5.57958
													27.76	0.19353	7.29026	1.2532	27.9234	2.37733	27.9234	3.64539	27.9234	4.65177	27.9234	5.57667
													27.78	0.26187	7.29227	1.25488	27.9436	2.37629	27.9436	3.65917	27.9436	4.65241	27.9436	5.57556
													27.8	0.29451	7.29429	1.24478	27.9637	2.38993	27.9637	3.60146	27.9637	4.66268	27.9637	5.57154
													27.82	0.25709	7.2963	1.30875	27.9839	2.34376	27.9839	3.61783	27.9839	4.6736	27.9839	5.57653
													27.84	0.1843	7.29832	1.30034	28.004	2.32382	28.004	3.56615	28.004	4.6447	28.004	5.56863
													27.86	0.12172	7.30033	1.23973	28.0241	2.32225	28.0241	3.54548	28.0241	4.67553	28.0241	5.5793
													27.88	0.08	7.30234	1.2734	28.0443	2.30178	28.0443	3.5093	28.0443	4.64663	28.0443	5.5836
													27.9	0.05481	7.30436	1.24141	28.0644	2.28132	28.0644	3.48519	28.0644	4.66333	28.0644	5.58512
													27.92	0.03978	7.30637	1.27172	28.0846	2.27765	28.0846	3.4714	28.0846	4.67617	28.0846	5.58152
													27.94	0.03013	7.30839	1.26835	28.1047	2.27608	28.1047	3.49724	28.1047	4.66975	28.1047	5.59552
													27.96	0.02348	7.3104	1.2532	28.1249	2.27345	28.1249	3.49811	28.1249	4.68452	28.1249	5.59455
													27.98	0.01875	7.31242	1.2229	28.145	2.26348	28.145	3.50672	28.145	4.72434	28.145	5.60731
													28	0.01531	7.31443	1.28013	28.1652	2.26978	28.1652	3.49983	28.1652	4.69287	28.1652	5.60703
													28.02	0.01274	7.31645	1.25993	28.1853	2.25876	28.1853	3.52481	28.1853	4.68966	28.1853	5.62006
													28.04	0.01079	7.31846	1.2835	28.2055	2.26086	28.2055	3.54462	28.2055	4.72434	28.2055	5.63032
													28.06	0.00926	7.32048	1.25993	28.2256	2.25456	28.2256	3.54548	28.2256	4.69801	28.2256	5.63795
													28.08	0.00805	7.32249	1.30034	28.2458	2.25824	28.2458	3.59113	28.2458	4.70122	28.2458	5.64807
													28.1	0.00706	7.3245	1.22121	28.2659	2.25037	28.2659	3.55668	28.2659	4.70764	28.2659	5.66609
													28.12	0.00626	7.32652	1.24646	28.286	2.2446	28.286	3.55754	28.286	4.72627	28.286	5.6733
													28.14	0.00559	7.32853	1.27845	28.3062	2.24984	28.3062	3.57218	28.3062	4.7237	28.3062	5.67981
													28.16	0.00503	7.33055	1.25657	28.3263	2.25352	28.3263	3.536	28.3263	4.68067	28.3263	5.70144
													28.18	0.00455	7.33256	1.28013	28.3465	2.25194	28.3465	3.53256	28.3465	4.67232	28.3465	5.68952
													28.2	0.00415	7.33458	1.29192	28.3666	2.25352	28.3666	3.54548	28.3666	4.64855	28.3666	5.68924
													28.22	0.0038	7.33659	1.26162	28.3868	2.26296	28.3868	3.52308	28.3868	4.63699	28.3868	5.69493
													28.24	0.0035	7.33861	1.24646	28.4069	2.2787	28.4069	3.49983	28.4069	4.63699	28.4069	5.68411
													28.26	0.00325	7.34062	1.21616	28.4271	2.28657	28.4271	3.49724	28.4271	4.59204	28.4271	5.68356
													28.28	0.00303	7.34264	1.27003	28.4472	2.30651	28.4472	3.48863	28.4472	4.6158	28.4472	5.67926
													28.3	0.00288	7.34465	1.26835	28.4674	2.30441	28.4674	3.49035	28.4674	4.5991	28.4674	5.66276
													28.32	0.00285	7.34666	1.25488	28.4875	2.32854	28.4875	3.51102	28.4875	4.59717	28.4875	5.6446
													28.34	0.00271	7.34868	1.23468	28.5076	2.32277	28.5076	3.44643	28.5076	4.63892	28.5076	5.64127
													28.36	0.00259	7.35069	1.28182	28.5278	2.31752	28.5278	3.45073	28.5278	4.66397	28.5278	5.63392
													28.38	0.00248	7.35271	1.26667	28.5479	2.33116	28.5479	3.46537	28.5479	4.66782	28.5479	5.62685
													28.4	0.00239	7.35472	1.26498	28.5681	2.31175	28.5681	3.46365	28.5681	4.72498	28.5681	5.6037
													28.42	0.00232	7.35674	1.2431	28.5882	2.31018	28.5882	3.45504	28.5882	4.73976	28.5882	5.59857
													28.44	0.00226	7.35875	1.25488	28.6084	2.3128	28.6084	3.45159	28.6084	4.75581	28.6084	5.59622
													28.46	0.00222	7.36077	1.23636	28.6285	2.30336	28.6285	3.48002	28.6285	4.72755	28.6285	5.58956
													28.48	0.00219	7.36278	1.25825	28.6487	2.28395	28.6487	3.47227	28.6487	4.74297	28.6487	5.58304
													28.5	0.00217	7.3648	1.25993	28.6688	2.28657	28.6688	3.48346	28.6688	4.74811	28.6688	5.5872
													28.52	0.00216	7.36681	1.27003	28.689	2.27135	28.689	3.48519	28.689	4.70058	28.689	5.57348
													28.54	0.00218	7.36882	1.22795	28.7091	2.29234	28.7091	3.48605	28.7091	4.65626	28.7091	5.57986
													28.56	0.00222	7.37084	1.27508	28.7292	2.26348	28.7292	3.50069	28.7292	4.63314	28.7292	5.5836
													28.58	0.00229	7.37285	1.23468	28.7494	2.25404	28.7494	3.50327	28.7494	4.63121	28.7494	5.58096
													28.6	0.0024	7.37487	1.23468	28.7695	2.25719	28.7695	3.48002	28.7695	4.61644	28.7695	5.58249
													28.62	0.00258	7.37688	1.25657	28.7897	2.24092	28.7897	3.50413	28.7897	4.58818	28.7897	5.59095
													28.64	0.00287	7.3789	1.25657	28.8098	2.25299	28.8098	3.49552	28.8098	4.58048	28.8098	5.58623
													28.66	0.00335	7.38091	1.2734	28.83	2.24565	28.83	3.50844	28.83	4.57919	28.83	5.58817
													28.68	0.00423	7.38293	1.233	28.8501	2.24565	28.8501	3.49035	28.8501	4.59717	28.8501	5.58859
													28.7	0.00541	7.38494	1.25657	28.8703	2.24669	28.8703	3.50155	28.8703	4.59011	28.8703	5.58776
													28.72	0.0068	7.38696	1.25825	28.8904	2.23253	28.8904	3.48691	28.8904	4.56827	28.8904	5.5897
													28.74	0.00754	7.38897	1.2936	28.9106	2.2383	28.9106	3.48863	28.9106	4.56956	28.9106	5.58526
													28.76	0.00692	7.39098	1.24815	28.9307	2.22991	28.9307	3.47829	28.9307	4.56378	28.9307	5.58609
													28.78	0.00575	7.393	1.24815	28.9508	2.23725	28.9508	3.44212	28.9508	4.59589	28.9508	5.57847
													28.8	0.00484	7.39501	1.24646	28.971	2.23358	28.971	3.45073	28.971	4.58304	28.971	5.57889
													28.82	0.00435	7.39703	1.24141	28.9911	2.24145	28.9911	3.44815	28.9911	4.57148	28.9911	5.57681
													28.84	0.00422	7.39904	1.24983	29.0113	2.24197	29.0113	3.4404	29.0113	4.56121	29.0113	5.57611
													28.86	0.00437	7.40106	1.21448	29.0314	2.24984	29.0314	3.42403	29.0314	4.57855	29.0314	5.57362
													28.88	0.00478	7.40307	1.2431	29.0516	2.25824	29.0516	3.41886	29.0516	4.59782	29.0516	5.57847
													28.9	0.00551	7.40509	1.25993	29.0717	2.26873	29.0717	3.4292	29.0717	4.5869	29.0717	5.5671
													28.92	0.00676	7.4071	1.23636	29.0919	2.26611	29.0919	3.43351	29.0919	4.59653	29.0919	5.56571
													28.94	0.00887	7.40912	1.23131	29.112	2.27398	29.112	3.43092	29.112	4.61452	29.112	5.56433
													28.96	0.01226	7.41113	1.25825	29.1322	2.28342	29.1322	3.43953	29.1322	4.61066	29.1322	5.56793
													28.98	0.01706	7.41315	1.24141	29.1523	2.27083	29.1523	3.44384	29.1523	4.61323	29.1523	5.56904
													29	0.022	7.41516	1.21785	29.1725	2.2745	29.1725	3.4559	29.1725	4.63121	29.1725	5.5653
													29.02	0.02331	7.41717	1.2633	29.1926	2.28027	29.1926	3.45073	29.1926	4.63378	29.1926	5.56433
													29.04	0.01994	7.41919	1.24646	29.2127	2.27608	29.2127	3.47227	29.2127	4.64213	29.2127	5.56405
													29.06	0.01567	7.4212	1.27003	29.2329	2.27922	29.2329	3.51792	29.2329	4.628	29.2329	5.57362
													29.08	0.01275	7.42322	1.25657	29.253	2.29706	29.253	3.55495	29.253	4.64149	29.253	5.56669
													29.1	0.01144	7.42523	1.22626	29.2732	2.27975	29.2732	3.536	29.2732	4.66461	29.2732	5.56613
													29.12	0.01148	7.42725	1.24815	29.2933	2.2808	29.2933	3.50758	29.2933	4.67232	29.2933	5.56613
													29.14	0.01274	7.42926	1.23973	29.3135	2.28814	29.3135	3.55065	29.3135	4.66654	29.3135	5.56544
													29.16	0.0155	7.43128	1.25488	29.3336	2.27398	29.3336	3.5584	29.3336	4.69544	29.3336	5.56183
													29.18	0.0206	7.43329	1.24815	29.3538	2.2703	29.3538	3.5472	29.3538	4.66911	29.3538	5.55615
													29.2	0.02947	7.43531	1.23636	29.3739	2.27503	29.3739	3.52567	29.3739	4.6903	29.3739	5.55532
													29.22	0.04375	7.43732	1.2229	29.3941	2.26978	29.3941	3.54289	29.3941	4.69929	29.3941	5.55975
													29.24	0.06343	7.43933	1.24478	29.4142	2.26611	29.4142	3.52911	29.4142	4.68259	29.4142	5.56059
													29.26	0.081	7.44135	1.23468	29.4343	2.26139	29.4343	3.54806	29.4343	4.67681	29.4343	5.55171
													29.28	0.08029	7.44336	1.2835	29.4545	2.26296	29.4545	3.53514	29.4545	4.70379	29.4545	5.55033
													29.3	0.06236	7.44538	1.24815	29.4746	2.25666	29.4746	3.52222	29.4746	4.69287	29.4746	5.55365
													29.32	0.04296	7.44739	1.24646	29.4948	2.27398	29.4948	3.5317	29.4948	4.69287	29.4948	5.55767
													29.34	0.02904	7.44941	1.2734	29.5149	2.26296	29.5149	3.51102	29.5149	4.71085	29.5149	5.54936
													29.36	0.02043	7.45142	1.22458	29.5351	2.27975	29.5351	3.52308	29.5351	4.68516	29.5351	5.54908
													29.38	0.01544	7.45344	1.23131	29.5552	2.29129	29.5552	3.51792	29.5552	4.66718	29.5552	5.54714
													29.4	0.01261	7.45545	1.24646	29.5754	2.3191	29.5754	3.49121	29.5754	4.69608	29.5754	5.54617
													29.42	0.01099	7.45747	1.28519	29.5955	2.30756	29.5955	3.49208	29.5955	4.71663	29.5955	5.54728
													29.44	0.01008	7.45948	1.26162	29.6157	2.30178	29.6157	3.51447	29.6157	4.67746	29.6157	5.54492
													29.46	0.00965	7.46149	1.21448	29.6358	2.28447	29.6358	3.48777	29.6358	4.70186	29.6358	5.54381
													29.48	0.0096	7.46351	1.25657	29.6559	2.31123	29.6559	3.47829	29.6559	4.71407	29.6559	5.55005
													29.5	0.00988	7.46552	1.22121	29.6761	2.29601	29.6761	3.48691	29.6761	4.75196	29.6761	5.54838
													29.52	0.0105	7.46754	1.23468	29.6962	2.27712	29.6962	3.47227	29.6962	4.69159	29.6962	5.55213
													29.54	0.01149	7.46955	1.2633	29.7164	2.27922	29.7164	3.48949	29.7164	4.74425	29.7164	5.54686
													29.56	0.01296	7.47157	1.2835	29.7365	2.28132	29.7365	3.47399	29.7365	4.72884	29.7365	5.54298
													29.58	0.01505	7.47358	1.25657	29.7567	2.26034	29.7567	3.48519	29.7567	4.7404	29.7567	5.55171
													29.6	0.01805	7.4756	1.24141	29.7768	2.25666	29.7768	3.49121	29.7768	4.74168	29.7768	5.54284
													29.62	0.02251	7.47761	1.23636	29.797	2.25037	29.797	3.48432	29.797	4.72049	29.797	5.55407
													29.64	0.02948	7.47963	1.26835	29.8171	2.25666	29.8171	3.53084	29.8171	4.73783	29.8171	5.5549
													29.66	0.04092	7.48164	1.26162	29.8373	2.24407	29.8373	3.51792	29.8373	4.69351	29.8373	5.55421
													29.68	0.05994	7.48365	1.22795	29.8574	2.25247	29.8574	3.5317	29.8574	4.71021	29.8574	5.55351
													29.7	0.09019	7.48567	1.20606	29.8775	2.23987	29.8775	3.51792	29.8775	4.71792	29.8775	5.55324
													29.72	0.13247	7.48768	1.22963	29.8977	2.24774	29.8977	3.53342	29.8977	4.69544	29.8977	5.55754
													29.74	0.17715	7.4897	1.25488	29.9178	2.25666	29.9178	3.52136	29.9178	4.70058	29.9178	5.55573
													29.76	0.19861	7.49171	1.22121	29.938	2.26401	29.938	3.50413	29.938	4.66333	29.938	5.56405
													29.78	0.17559	7.49373	1.22458	29.9581	2.24669	29.9581	3.51361	29.9581	4.67425	29.9581	5.56322
													29.8	0.12778	7.49574	1.26835	29.9783	2.26821	29.9783	3.49552	29.9783	4.66397	29.9783	5.55948
													29.82	0.08553	7.49776	1.25993	29.9984	2.27188	29.9984	3.51102	29.9984	4.65434	29.9984	5.55989
													29.84	0.05708	7.49977	1.22458	30.0186	2.28657	30.0186	3.50586	30.0186	4.64663	30.0186	5.56558
													29.86	0.03992	7.50179	1.25825	30.0387	2.29286	30.0387	3.52825	30.0387	4.66461	30.0387	5.56197
													29.88	0.0301	7.5038	1.22121	30.0589	2.3107	30.0589	3.46882	30.0589	4.67938	30.0589	5.56336
													29.9	0.02462	7.50582	1.24646	30.079	2.32697	30.079	3.51447	30.079	4.65369	30.079	5.55837
													29.92	0.02167	7.50783	1.24478	30.0992	2.34481	30.0992	3.50413	30.0992	4.65305	30.0992	5.55518
													29.94	0.02003	7.50984	1.28013	30.1193	2.34376	30.1193	3.51016	30.1193	4.67553	30.1193	5.55143
													29.96	0.01875	7.51186	1.27003	30.1394	2.3574	30.1394	3.52394	30.1394	4.69094	30.1394	5.55615
													29.98	0.01788	7.51387	1.2633	30.1596	2.35058	30.1596	3.51275	30.1596	4.6781	30.1596	5.55282
													30	0.0181	7.51589	1.22963	30.1797	2.33484	30.1797	3.51102	30.1797	4.72884	30.1797	5.55102
													30.02	0.02008	7.5179	1.21111	30.1999	2.33064	30.1999	3.51619	30.1999	4.73654	30.1999	5.54492
													30.04	0.02476	7.51992	1.23468	30.22	2.31647	30.22	3.536	30.22	4.69737	30.22	5.54256
													30.06	0.03357	7.52193	1.22121	30.2402	2.30336	30.2402	3.51792	30.2402	4.70379	30.2402	5.53896
													30.08	0.04796	7.52395	1.23131	30.2603	2.28185	30.2603	3.51189	30.2603	4.72563	30.2603	5.53674
													30.1	0.06709	7.52596	1.24983	30.2805	2.2808	30.2805	3.53428	30.2805	4.71599	30.2805	5.53133
													30.12	0.08157	7.52798	1.25993	30.3006	2.26925	30.3006	3.49724	30.3006	4.74232	30.3006	5.53452
													30.14	0.07667	7.52999	1.22963	30.3208	2.26925	30.3208	3.54376	30.3208	4.77123	30.3208	5.53189
													30.16	0.05772	7.532	1.233	30.3409	2.27083	30.3409	3.52308	30.3409	4.75389	30.3409	5.52953
													30.18	0.03955	7.53402	1.21953	30.361	2.2724	30.361	3.50758	30.361	4.77572	30.361	5.52898
													30.2	0.02699	7.53603	1.26162	30.3812	2.28604	30.3812	3.50844	30.3812	4.7693	30.3812	5.52856
													30.22	0.01935	7.53805	1.25825	30.4013	2.2808	30.4013	3.52394	30.4013	4.73398	30.4013	5.52842
													30.24	0.01501	7.54006	1.27508	30.4215	2.27135	30.4215	3.55409	30.4215	4.76994	30.4215	5.52745
													30.26	0.01269	7.54208	1.25488	30.4416	2.28604	30.4416	3.53428	30.4416	4.79949	30.4416	5.52731
													30.28	0.01167	7.54409	1.22458	30.4618	2.26558	30.4618	3.53859	30.4618	4.79306	30.4618	5.52371
													30.3	0.01169	7.54611	1.22795	30.4819	2.26086	30.4819	3.53256	30.4819	4.79306	30.4819	5.52204
													30.32	0.01274	7.54812	1.29024	30.5021	2.27765	30.5021	3.57562	30.5021	4.81169	30.5021	5.5219
													30.34	0.01505	7.55014	1.21785	30.5222	2.25142	30.5222	3.54978	30.5222	4.83353	30.5222	5.5287
													30.36	0.01893	7.55215	1.23131	30.5424	2.26243	30.5424	3.54978	30.5424	4.80141	30.5424	5.5226
													30.38	0.02368	7.55416	1.2431	30.5625	2.24984	30.5625	3.53686	30.5625	4.78793	30.5625	5.52038
													30.4	0.02781	7.55618	1.22963	30.5826	2.24932	30.5826	3.5317	30.5826	4.76994	30.5826	5.52301
													30.42	0.03019	7.55819	1.24141	30.6028	2.23673	30.6028	3.54634	30.6028	4.72691	30.6028	5.52274
													30.44	0.02805	7.56021	1.21953	30.6229	2.23148	30.6229	3.55409	30.6229	4.7115	30.6229	5.52163
													30.46	0.02174	7.56222	1.25993	30.6431	2.23515	30.6431	3.52653	30.6431	4.7025	30.6431	5.52426
													30.48	0.01548	7.56424	1.25993	30.6632	2.2446	30.6632	3.52825	30.6632	4.63571	30.6632	5.51872
													30.5	0.01107	7.56625	1.24478	30.6834	2.24092	30.6834	3.5205	30.6834	4.628	30.6834	5.5226
													30.52	0.00841	7.56827	1.19596	30.7035	2.22991	30.7035	3.4826	30.7035	4.60167	30.7035	5.52606
													30.54	0.00699	7.57028	1.25825	30.7237	2.22728	30.7237	3.5093	30.7237	4.59075	30.7237	5.52398
													30.56	0.00647	7.5723	1.21111	30.7438	2.22991	30.7438	3.46624	30.7438	4.54322	30.7438	5.52676
													30.58	0.00672	7.57431	1.22458	30.764	2.23253	30.764	3.4447	30.764	4.53744	30.764	5.5262
													30.6	0.00771	7.57632	1.23805	30.7841	2.22466	30.7841	3.42575	30.7841	4.55864	30.7841	5.52593
													30.62	0.00921	7.57834	1.233	30.8042	2.21836	30.8042	3.42575	30.8042	4.55414	30.8042	5.52495
													30.64	0.01009	7.58035	1.21953	30.8244	2.22781	30.8244	3.4292	30.8244	4.54001	30.8244	5.53189
													30.66	0.00906	7.58237	1.23131	30.8445	2.22728	30.8445	3.40853	30.8445	4.53616	30.8445	5.53078
													30.68	0.00697	7.58438	1.21953	30.8647	2.22623	30.8647	3.39302	30.8647	4.54644	30.8647	5.5323
													30.7	0.00513	7.5864	1.25993	30.8848	2.24355	30.8848	3.38786	30.8848	4.54322	30.8848	5.53535
													30.72	0.00385	7.58841	1.25152	30.905	2.23725	30.905	3.39905	30.905	4.53809	30.905	5.53951
													30.74	0.00303	7.59043	1.27003	30.9251	2.24302	30.9251	3.36718	30.9251	4.54708	30.9251	5.53743
													30.76	0.00244	7.59244	1.23131	30.9453	2.23358	30.9453	3.35685	30.9453	4.5413	30.9453	5.53244
													30.78	0.0021	7.59446	1.25825	30.9654	2.23568	30.9654	3.36891	30.9654	4.53295	30.9654	5.54339
													30.8	0.00185	7.59647	1.21785	30.9856	2.22886	30.9856	3.35254	30.9856	4.57405	30.9856	5.54201
													30.82	0.00167	7.59849	1.25657	31.0057	2.23778	31.0057	3.37666	31.0057	4.54194	31.0057	5.5445
													30.84	0.00152	7.6005	1.24983	31.0258	2.23568	31.0258	3.36288	31.0258	4.53487	31.0258	5.54506
													30.86	0.0014	7.60251	1.24478	31.046	2.23253	31.046	3.3646	31.046	4.53038	31.046	5.54353
													30.88	0.00131	7.60453	1.23636	31.0661	2.22991	31.0661	3.35082	31.0661	4.52139	31.0661	5.54714
													30.9	0.00122	7.60654	1.21616	31.0863	2.23253	31.0863	3.37063	31.0863	4.53166	31.0863	5.54852
													30.92	0.00115	7.60856	1.20606	31.1064	2.22518	31.1064	3.4025	31.1064	4.53295	31.1064	5.54436
													30.94	0.00109	7.61057	1.26162	31.1266	2.22413	31.1266	3.38355	31.1266	4.54387	31.1266	5.54561
													30.96	0.00104	7.61259	1.24646	31.1467	2.22204	31.1467	3.37494	31.1467	4.52524	31.1467	5.55213
													30.98	0.000992704	7.6146	1.21616	31.1669	2.23095	31.1669	3.37838	31.1669	4.52396	31.1669	5.54159
													31	0.000952835	7.61662	1.233	31.187	2.22308	31.187	3.37407	31.187	4.52203	31.187	5.54367
													31.02	0.000918054	7.61863	1.25657	31.2072	2.22361	31.2072	3.38613	31.2072	4.51561	31.2072	5.54034
													31.04	0.000887756	7.62065	1.23636	31.2273	2.22151	31.2273	3.3758	31.2273	4.52653	31.2273	5.53785
													31.06	0.000861469	7.62266	1.24141	31.2475	2.21994	31.2475	3.3913	31.2475	4.5201	31.2475	5.5409
													31.08	0.000839378	7.62467	1.19596	31.2676	2.22308	31.2676	3.39561	31.2676	4.51175	31.2676	5.53785
													31.1	0.000820111	7.62669	1.21279	31.2877	2.22833	31.2877	3.37235	31.2877	4.51946	31.2877	5.53937
													31.12	0.000803996	7.6287	1.25488	31.3079	2.21574	31.3079	3.39302	31.3079	4.51561	31.3079	5.53563
													31.14	0.00079088	7.63072	1.21279	31.328	2.23148	31.328	3.37149	31.328	4.50083	31.328	5.53411
													31.16	0.000780667	7.63273	1.24815	31.3482	2.22886	31.3482	3.38872	31.3482	4.5124	31.3482	5.53438
													31.18	0.000767989	7.63475	1.21616	31.3683	2.22361	31.3683	3.37407	31.3683	4.4957	31.3683	5.53355
													31.2	0.000758082	7.63676	1.26162	31.3885	2.23778	31.3885	3.36202	31.3885	4.50662	31.3885	5.53979
													31.22	0.000712855	7.63878	1.21785	31.4086	2.22361	31.4086	3.36891	31.4086	4.50533	31.4086	5.53286
													31.24	0.000575548	7.64079	1.233	31.4288	2.2383	31.4288	3.36718	31.4288	4.52267	31.4288	5.53216
													31.26	0.000585241	7.64281	1.23636	31.4489	2.22833	31.4489	3.37407	31.4489	4.50918	31.4489	5.53106
													31.28	0.000598112	7.64482	1.22121	31.4691	2.22204	31.4691	3.36288	31.4691	4.51047	31.4691	5.53203
													31.3	0.000614461	7.64683	1.2229	31.4892	2.23043	31.4892	3.37235	31.4892	4.51432	31.4892	5.53549
													31.32	0.00063467	7.64885	1.23805	31.5093	2.22886	31.5093	3.36115	31.5093	4.51689	31.5093	5.53216
													31.34	0.000659224	7.65086	1.22121	31.5295	2.22728	31.5295	3.36029	31.5295	4.52653	31.5295	5.53646
													31.36	0.000688735	7.65288	1.23805	31.5496	2.24092	31.5496	3.35771	31.5496	4.54322	31.5496	5.53147
													31.38	0.000723977	7.65489	1.26162	31.5698	2.23305	31.5698	3.34823	31.5698	4.56699	31.5698	5.53618
													31.4	0.000765927	7.65691	1.23468	31.5899	2.2383	31.5899	3.36977	31.5899	4.5201	31.5899	5.53064
													31.42	0.00081311	7.65892	1.2633	31.6101	2.22728	31.6101	3.38183	31.6101	4.55735	31.6101	5.53383
													31.44	0.000872643	7.66094	1.27003	31.6302	2.23358	31.6302	3.35599	31.6302	4.53744	31.6302	5.53563
													31.46	0.000943807	7.66295	1.24815	31.6504	2.22676	31.6504	3.37235	31.6504	4.55928	31.6504	5.54145
													31.48	0.00103	7.66497	1.22121	31.6705	2.24565	31.6705	3.39216	31.6705	4.55992	31.6705	5.54464
													31.5	0.00113	7.66698	1.25488	31.6907	2.26296	31.6907	3.38096	31.6907	4.57726	31.6907	5.53965
													31.52	0.00126	7.66899	1.22121	31.7108	2.27083	31.7108	3.38355	31.7108	4.59396	31.7108	5.53868
													31.54	0.00142	7.67101	1.21279	31.7309	2.28709	31.7309	3.37063	31.7309	4.59139	31.7309	5.53979
													31.56	0.00161	7.67302	1.24646	31.7511	2.26139	31.7511	3.34996	31.7511	4.59204	31.7511	5.54076
													31.58	0.00186	7.67504	1.21785	31.7712	2.26348	31.7712	3.3646	31.7712	4.57983	31.7712	5.54409
													31.6	0.00212	7.67705	1.20943	31.7914	2.26978	31.7914	3.37752	31.7914	4.58433	31.7914	5.54326
													31.62	0.00258	7.67907	1.20606	31.8115	2.25719	31.8115	3.39561	31.8115	4.59332	31.8115	5.54367
													31.64	0.00324	7.68108	1.23468	31.8317	2.25876	31.8317	3.37838	31.8317	4.58048	31.8317	5.54658
													31.66	0.00419	7.6831	1.23805	31.8518	2.24565	31.8518	3.3758	31.8518	4.59268	31.8518	5.54797
													31.68	0.00555	7.68511	1.23131	31.872	2.24407	31.872	3.38872	31.872	4.56442	31.872	5.54922
													31.7	0.00739	7.68713	1.21616	31.8921	2.23778	31.8921	3.38527	31.8921	4.57598	31.8921	5.54755
													31.72	0.00957	7.68914	1.22458	31.9123	2.23568	31.9123	3.38958	31.9123	4.60167	31.9123	5.54436
													31.74	0.01233	7.69115	1.23131	31.9324	2.23725	31.9324	3.38872	31.9324	4.58048	31.9324	5.54728
													31.76	0.01694	7.69317	1.24983	31.9525	2.24774	31.9525	3.38786	31.9525	4.57598	31.9525	5.54631
													31.78	0.02463	7.69518	1.24646	31.9727	2.23725	31.9727	3.3801	31.9727	4.57726	31.9727	5.5452
													31.8	0.03511	7.6972	1.22458	31.9928	2.23043	31.9928	3.38613	31.9928	4.56185	31.9928	5.54894
													31.82	0.04332	7.69921	1.26162	32.013	2.24407	32.013	3.39302	32.013	4.56249	32.013	5.54423
													31.84	0.04095	7.70123	1.23636	32.0331	2.23882	32.0331	3.38958	32.0331	4.56635	32.0331	5.53965
													31.86	0.03059	7.70324	1.27003	32.0533	2.23725	32.0533	3.37149	32.0533	4.57534	32.0533	5.54062
													31.88	0.02053	7.70526	1.25152	32.0734	2.23095	32.0734	3.4025	32.0734	4.5702	32.0734	5.5409
													31.9	0.01357	7.70727	1.19933	32.0936	2.23305	32.0936	3.40078	32.0936	4.57148	32.0936	5.5409
													31.92	0.00928	7.70929	1.27172	32.1137	2.23148	32.1137	3.38786	32.1137	4.58048	32.1137	5.53535
													31.94	0.00673	7.7113	1.23805	32.1339	2.22308	32.1339	3.37666	32.1339	4.5657	32.1339	5.53716
													31.96	0.00514	7.71332	1.23636	32.154	2.22413	32.154	3.38096	32.154	4.5869	32.154	5.53161
													31.98	0.00411	7.71533	1.22121	32.1742	2.22938	32.1742	3.37924	32.1742	4.55735	32.1742	5.53161
													32	0.00345	7.71734	1.25825	32.1943	2.22676	32.1943	3.39475	32.1943	4.57148	32.1943	5.53591
													32.02	0.00306	7.71936	1.25657	32.2144	2.22571	32.2144	3.35771	32.2144	4.55992	32.2144	5.53716
													32.04	0.00286	7.72137	1.24815	32.2346	2.23515	32.2346	3.38613	32.2346	4.55671	32.2346	5.5323
													32.06	0.00288	7.72339	1.233	32.2547	2.23882	32.2547	3.36288	32.2547	4.53809	32.2547	5.53716
													32.08	0.00318	7.7254	1.22458	32.2749	2.23463	32.2749	3.35685	32.2749	4.54965	32.2749	5.53411
													32.1	0.00386	7.72742	1.22626	32.295	2.23253	32.295	3.36891	32.295	4.51625	32.295	5.5391
													32.12	0.00497	7.72943	1.24815	32.3152	2.23095	32.3152	3.36202	32.3152	4.53102	32.3152	5.53521
													32.14	0.00628	7.73145	1.23636	32.3353	2.23725	32.3353	3.36374	32.3353	4.52653	32.3353	5.53743
													32.16	0.00679	7.73346	1.21279	32.3555	2.22413	32.3555	3.35168	32.3555	4.51882	32.3555	5.53785
													32.18	0.00596	7.73548	1.24815	32.3756	2.23515	32.3756	3.34565	32.3756	4.52075	32.3756	5.53896
													32.2	0.00478	7.73749	1.19596	32.3958	2.24092	32.3958	3.35082	32.3958	4.51818	32.3958	5.54228
													32.22	0.00408	7.7395	1.24646	32.4159	2.23935	32.4159	3.36718	32.4159	4.50533	32.4159	5.54367
													32.24	0.00404	7.74152	1.233	32.436	2.23463	32.436	3.36977	32.436	4.51496	32.436	5.54533
													32.26	0.00455	7.74353	1.22963	32.4562	2.23515	32.4562	3.33273	32.4562	4.50083	32.4562	5.54783
													32.28	0.00511	7.74555	1.23468	32.4763	2.24145	32.4763	3.3491	32.4763	4.4957	32.4763	5.5513
													32.3	0.00482	7.74756	1.21785	32.4965	2.232	32.4965	3.34823	32.4965	4.51304	32.4965	5.55282
													32.32	0.00377	7.74958	1.21111	32.5166	2.24722	32.5166	3.35168	32.5166	4.50083	32.5166	5.55476
													32.34	0.00271	7.75159	1.24815	32.5368	2.25352	32.5368	3.35082	32.5368	4.50726	32.5368	5.55019
													32.36	0.00196	7.75361	1.25152	32.5569	2.27503	32.5569	3.3491	32.5569	4.50726	32.5569	5.54533
													32.38	0.00148	7.75562	1.23805	32.5771	2.3191	32.5771	3.34393	32.5771	4.5201	32.5771	5.55227
													32.4	0.00121	7.75764	1.22626	32.5972	2.46653	32.5972	3.3646	32.5972	4.51689	32.5972	5.5452
													32.42	0.00105	7.75965	1.22121	32.6174	2.72413	32.6174	3.3491	32.6174	4.51625	32.6174	5.55338
													32.44	0.000970755	7.76166	1.23468	32.6375	2.83484	32.6375	3.34823	32.6375	4.5079	32.6375	5.547
													32.46	0.000958676	7.76368	1.23973	32.6576	2.89465	32.6576	3.36202	32.6576	4.51625	32.6576	5.54686
													32.48	0.00101	7.76569	1.20438	32.6778	2.80283	32.6778	3.38096	32.6778	4.51175	32.6778	5.54852
													32.5	0.00109	7.76771	1.27508	32.6979	2.83851	32.6979	3.35512	32.6979	4.5124	32.6979	5.54492
													32.52	0.00111	7.76972	1.22121	32.7181	2.7766	32.7181	3.36029	32.7181	4.53231	32.7181	5.54256
													32.54	0.000995408	7.77174	1.24478	32.7382	2.67219	32.7382	3.3801	32.7382	4.5201	32.7382	5.54215
													32.56	0.000832314	7.77375	1.24478	32.7584	2.55572	32.7584	3.37666	32.7584	4.51882	32.7584	5.54201
													32.58	0.000704488	7.77577	1.20943	32.7785	2.44607	32.7785	3.38096	32.7785	4.52653	32.7785	5.54159
													32.6	0.000626697	7.77778	1.2229	32.7987	2.38625	32.7987	3.39561	32.7987	4.51946	32.7987	5.54298
													32.62	0.000593151	7.7798	1.2229	32.8188	2.3149	32.8188	3.41714	32.8188	4.52203	32.8188	5.54284
													32.64	0.000597271	7.78181	1.22121	32.839	2.27083	32.839	3.41886	32.839	4.51111	32.839	5.5445
													32.66	0.000631872	7.78382	1.24646	32.8591	2.25089	32.8591	3.418	32.8591	4.52717	32.8591	5.54145
													32.68	0.000671656	7.78584	1.20606	32.8792	2.24669	32.8792	3.42145	32.8792	4.51304	32.8792	5.54034
													32.7	0.0006643	7.78785	1.21616	32.8994	2.24617	32.8994	3.41283	32.8994	4.51946	32.8994	5.53508
													32.72	0.000602065	7.78987	1.21111	32.9195	2.24984	32.9195	3.4292	32.9195	4.5201	32.9195	5.53688
													32.74	0.000534118	7.79188	1.233	32.9397	2.24302	32.9397	3.43437	32.9397	4.51368	32.9397	5.53313
													32.76	0.000485328	7.7939	1.21785	32.9598	2.24827	32.9598	3.43953	32.9598	4.50854	32.9598	5.53799
													32.78	0.000456074	7.79591	1.23636	32.98	2.24512	32.98	3.42575	32.98	4.52781	32.98	5.53521
													32.8	0.000440992	7.79793	1.24983	33.0001	2.2446	33.0001	3.44556	33.0001	4.52075	33.0001	5.53826
													32.82	0.000435175	7.79994	1.24983	33.0203	2.24197	33.0203	3.44126	33.0203	4.52653	33.0203	5.53438
													32.84	0.000435469	7.80196	1.2532	33.0404	2.24879	33.0404	3.45762	33.0404	4.55093	33.0404	5.52953
													32.86	0.000440229	7.80397	1.2633	33.0606	2.24302	33.0606	3.4292	33.0606	4.51946	33.0606	5.52925
													32.88	0.000450773	7.80599	1.233	33.0807	2.23935	33.0807	3.43695	33.0807	4.52717	33.0807	5.52967
													32.9	0.000462784	7.808	1.21111	33.1009	2.23358	33.1009	3.41886	33.1009	4.53231	33.1009	5.53244
													32.92	0.000478247	7.81001	1.27172	33.121	2.24355	33.121	3.38699	33.121	4.53937	33.121	5.528
													32.94	0.000497322	7.81203	1.19764	33.1411	2.24984	33.1411	3.38786	33.1411	4.53809	33.1411	5.52884
													32.96	0.00052031	7.81404	1.23636	33.1613	2.25561	33.1613	3.38269	33.1613	4.55607	33.1613	5.53106
													32.98	0.000547655	7.81606	1.23973	33.1814	2.25404	33.1814	3.3646	33.1814	4.56763	33.1814	5.52551
													33	0.00057996	7.81807	1.21279	33.2016	2.25824	33.2016	3.3534	33.2016	4.56699	33.2016	5.53508
													33.02	0.000618017	7.82009	1.23805	33.2217	2.26034	33.2217	3.36374	33.2217	4.58561	33.2217	5.5323
													33.04	0.00066285	7.8221	1.21953	33.2419	2.25981	33.2419	3.36804	33.2419	4.59461	33.2419	5.52468
													33.06	0.000715789	7.82412	1.27677	33.262	2.2446	33.262	3.36029	33.262	4.59461	33.262	5.52953
													33.08	0.000778567	7.82613	1.23131	33.2822	2.25037	33.2822	3.35943	33.2822	4.59717	33.2822	5.52676
													33.1	0.000853465	7.82815	1.22458	33.3023	2.24984	33.3023	3.38183	33.3023	4.57791	33.3023	5.52787
													33.12	0.000943526	7.83016	1.21616	33.3225	2.25247	33.3225	3.39991	33.3225	4.57855	33.3225	5.52482
													33.14	0.00105	7.83217	1.21111	33.3426	2.25247	33.3426	3.38527	33.3426	4.61259	33.3426	5.52606
													33.16	0.00119	7.83419	1.20606	33.3627	2.24565	33.3627	3.38958	33.3627	4.60231	33.3627	5.52773
													33.18	0.00135	7.8362	1.23805	33.3829	2.26401	33.3829	3.38269	33.3829	4.58369	33.3829	5.52537
													33.2	0.00156	7.83822	1.21616	33.403	2.26034	33.403	3.38958	33.403	4.55543	33.403	5.53106
													33.22	0.00184	7.84023	1.20943	33.4232	2.24669	33.4232	3.4068	33.4232	4.56827	33.4232	5.52828
													33.24	0.00221	7.84225	1.22458	33.4433	2.25614	33.4433	3.39475	33.4433	4.57277	33.4433	5.52551
													33.26	0.00272	7.84426	1.20943	33.4635	2.24932	33.4635	3.40508	33.4635	4.57084	33.4635	5.52967
													33.28	0.00349	7.84628	1.23636	33.4836	2.24984	33.4836	3.39647	33.4836	4.54965	33.4836	5.53064
													33.3	0.00465	7.84829	1.22963	33.5038	2.24617	33.5038	3.40508	33.5038	4.5368	33.5038	5.53119
													33.32	0.00655	7.85031	1.22626	33.5239	2.24197	33.5239	3.40164	33.5239	4.55222	33.5239	5.53535
													33.34	0.00944	7.85232	1.21279	33.5441	2.23095	33.5441	3.41197	33.5441	4.54644	33.5441	5.53785
													33.36	0.01335	7.85433	1.25657	33.5642	2.23568	33.5642	3.39561	33.5642	4.55992	33.5642	5.53521
													33.38	0.01714	7.85635	1.2229	33.5843	2.23987	33.5843	3.39216	33.5843	4.55414	33.5843	5.53355
													33.4	0.0192	7.85836	1.20101	33.6045	2.23305	33.6045	3.38786	33.6045	4.51818	33.6045	5.53286
													33.42	0.02101	7.86038	1.25993	33.6246	2.22204	33.6246	3.39216	33.6246	4.52203	33.6246	5.53494
													33.44	0.02498	7.86239	1.2532	33.6448	2.23305	33.6448	3.39561	33.6448	4.50854	33.6448	5.53743
													33.46	0.03002	7.86441	1.22963	33.6649	2.2404	33.6649	3.39819	33.6649	4.51689	33.6649	5.54228
													33.48	0.03065	7.86642	1.23805	33.6851	2.22886	33.6851	3.39733	33.6851	4.50469	33.6851	5.5366
													33.5	0.02472	7.86844	1.20101	33.7052	2.22781	33.7052	3.38872	33.7052	4.49377	33.7052	5.54492
													33.52	0.01727	7.87045	1.233	33.7254	2.22466	33.7254	3.36546	33.7254	4.49955	33.7254	5.53854
													33.54	0.01157	7.87247	1.20606	33.7455	2.22676	33.7455	3.39991	33.7455	4.50662	33.7455	5.54256
													33.56	0.00791	7.87448	1.19259	33.7657	2.21889	33.7657	3.38269	33.7657	4.50983	33.7657	5.54131
													33.58	0.00574	7.87649	1.23636	33.7858	2.23253	33.7858	3.3758	33.7858	4.50405	33.7858	5.53535
													33.6	0.00446	7.87851	1.29024	33.8059	2.24932	33.8059	3.38355	33.8059	4.5079	33.8059	5.53965
													33.62	0.0037	7.88052	1.24815	33.8261	2.25299	33.8261	3.37063	33.8261	4.50533	33.8261	5.5427
													33.64	0.00326	7.88254	1.23468	33.8462	2.25299	33.8462	3.3646	33.8462	4.52781	33.8462	5.53813
													33.66	0.00303	7.88455	1.23805	33.8664	2.24932	33.8664	3.36374	33.8664	4.48735	33.8664	5.53355
													33.68	0.00298	7.88657	1.2229	33.8865	2.24984	33.8865	3.37235	33.8865	4.50469	33.8865	5.53119
													33.7	0.00312	7.88858	1.19428	33.9067	2.25929	33.9067	3.37321	33.9067	4.52653	33.9067	5.53826
													33.72	0.0035	7.8906	1.23468	33.9268	2.27135	33.9268	3.37838	33.9268	4.53166	33.9268	5.53688
													33.74	0.00428	7.89261	1.23131	33.947	2.27817	33.947	3.33962	33.947	4.52524	33.947	5.53106
													33.76	0.00571	7.89463	1.21785	33.9671	2.28762	33.9671	3.37666	33.9671	4.52974	33.9671	5.53508
													33.78	0.00813	7.89664	1.22458	33.9873	2.27765	33.9873	3.36718	33.9873	4.52909	33.9873	5.52981
													33.8	0.01178	7.89866	1.23973	34.0074	2.27345	34.0074	3.35857	34.0074	4.5368	34.0074	5.53078
													33.82	0.01597	7.90067	1.23805	34.0276	2.26453	34.0276	3.37666	34.0276	4.55029	34.0276	5.53189
													33.84	0.01777	7.90268	1.2633	34.0477	2.2703	34.0477	3.35943	34.0477	4.549	34.0477	5.53216
													33.86	0.01509	7.9047	1.2229	34.0678	2.25142	34.0678	3.3646	34.0678	4.55928	34.0678	5.53397
													33.88	0.01072	7.90671	1.20606	34.088	2.26296	34.088	3.37407	34.088	4.55543	34.088	5.52981
													33.9	0.00717	7.90873	1.19933	34.1081	2.25929	34.1081	3.37407	34.1081	4.56057	34.1081	5.52995
													33.92	0.00484	7.91074	1.20774	34.1283	2.27083	34.1283	3.38355	34.1283	4.54836	34.1283	5.53203
													33.94	0.00344	7.91276	1.21448	34.1484	2.24092	34.1484	3.3758	34.1484	4.55864	34.1484	5.53147
													33.96	0.0026	7.91477	1.26667	34.1686	2.22938	34.1686	3.3758	34.1686	4.54772	34.1686	5.52939
													33.98	0.00208	7.91679	1.19596	34.1887	2.23725	34.1887	3.39647	34.1887	4.55093	34.1887	5.53508
													34	0.00174	7.9188	1.23805	34.2089	2.23515	34.2089	3.37063	34.2089	4.55222	34.2089	5.53203
													34.02	0.00151	7.92082	1.22626	34.229	2.22833	34.229	3.3913	34.229	4.55222	34.229	5.53244
													34.04	0.00137	7.92283	1.26162	34.2492	2.232	34.2492	3.37924	34.2492	4.54258	34.2492	5.52953
													34.06	0.00132	7.92484	1.24646	34.2693	2.23673	34.2693	3.39905	34.2693	4.57213	34.2693	5.52773
													34.08	0.00128	7.92686	1.22458	34.2894	2.22518	34.2894	3.41714	34.2894	4.54708	34.2894	5.52634
													34.1	0.00124	7.92887	1.21785	34.3096	2.22413	34.3096	3.41714	34.3096	4.54194	34.3096	5.53355
													34.12	0.00116	7.93089	1.24478	34.3297	2.22413	34.3297	3.43351	34.3297	4.53295	34.3297	5.52648
													34.14	0.00108	7.9329	1.24478	34.3499	2.21941	34.3499	3.44126	34.3499	4.53102	34.3499	5.52842
													34.16	0.00101	7.93492	1.21953	34.37	2.22676	34.37	3.44815	34.37	4.53231	34.37	5.5244
													34.18	0.000990921	7.93693	1.20101	34.3902	2.22938	34.3902	3.43178	34.3902	4.53231	34.3902	5.52551
													34.2	0.00101	7.93895	1.21279	34.4103	2.22676	34.4103	3.43695	34.4103	4.52331	34.4103	5.52717
													34.22	0.00108	7.94096	1.23468	34.4305	2.21417	34.4305	3.45418	34.4305	4.51561	34.4305	5.52579
													34.24	0.00122	7.94298	1.23468	34.4506	2.22151	34.4506	3.43781	34.4506	4.50662	34.4506	5.52537
													34.26	0.00148	7.94499	1.20943	34.4708	2.22204	34.4708	3.44556	34.4708	4.5201	34.4708	5.52523
													34.28	0.00189	7.947	1.18586	34.4909	2.21207	34.4909	3.42317	34.4909	4.50918	34.4909	5.52606
													34.3	0.00242	7.94902	1.2229	34.511	2.22938	34.511	3.41714	34.511	4.51689	34.511	5.52329
													34.32	0.0028	7.95103	1.24646	34.5312	2.22308	34.5312	3.41456	34.5312	4.54066	34.5312	5.52495
													34.34	0.00265	7.95305	1.20438	34.5513	2.21836	34.5513	3.39561	34.5513	4.50276	34.5513	5.52495
													34.36	0.00217	7.95506	1.24646	34.5715	2.22361	34.5715	3.41456	34.5715	4.50148	34.5715	5.5219
													34.38	0.00173	7.95708	1.20943	34.5916	2.22204	34.5916	3.40508	34.5916	4.53359	34.5916	5.52066
													34.4	0.00145	7.95909	1.20101	34.6118	2.21626	34.6118	3.38613	34.6118	4.50726	34.6118	5.52246
													34.42	0.0013	7.96111	1.2229	34.6319	2.22623	34.6319	3.40078	34.6319	4.52909	34.6319	5.52052
													34.44	0.00125	7.96312	1.21279	34.6521	2.22781	34.6521	3.40078	34.6521	4.50276	34.6521	5.51941
													34.46	0.00126	7.96514	1.22121	34.6722	2.21889	34.6722	3.36977	34.6722	4.49698	34.6722	5.5226
													34.48	0.00132	7.96715	1.22458	34.6924	2.21417	34.6924	3.3758	34.6924	4.50083	34.6924	5.52315
													34.5	0.00142	7.96916	1.22795	34.7125	2.21417	34.7125	3.35512	34.7125	4.52331	34.7125	5.5219
													34.52	0.00157	7.97118	1.24141	34.7326	2.22204	34.7326	3.36029	34.7326	4.50983	34.7326	5.52454
													34.54	0.00178	7.97319	1.21785	34.7528	2.22466	34.7528	3.34737	34.7528	4.50918	34.7528	5.52218
													34.56	0.00208	7.97521	1.24141	34.7729	2.21574	34.7729	3.35168	34.7729	4.50662	34.7729	5.52218
													34.58	0.00247	7.97722	1.2229	34.7931	2.22256	34.7931	3.35599	34.7931	4.51047	34.7931	5.5226
													34.6	0.00291	7.97924	1.25152	34.8132	2.21679	34.8132	3.33015	34.8132	4.50083	34.8132	5.51885
													34.62	0.00344	7.98125	1.24983	34.8334	2.22623	34.8334	3.34479	34.8334	4.49762	34.8334	5.52163
													34.64	0.00426	7.98327	1.233	34.8535	2.22151	34.8535	3.34737	34.8535	4.49827	34.8535	5.52288
													34.66	0.00569	7.98528	1.22458	34.8737	2.22046	34.8737	3.3422	34.8737	4.49441	34.8737	5.52135
													34.68	0.00814	7.9873	1.233	34.8938	2.21469	34.8938	3.34393	34.8938	4.49056	34.8938	5.51996
													34.7	0.01204	7.98931	1.24141	34.914	2.21312	34.914	3.34996	34.914	4.48542	34.914	5.52329
													34.72	0.01739	7.99133	1.23805	34.9341	2.22256	34.9341	3.33273	34.9341	4.49249	34.9341	5.52107
													34.74	0.02237	7.99334	1.27172	34.9542	2.22204	34.9542	3.33876	34.9542	4.49184	34.9542	5.52551
													34.76	0.02342	7.99535	1.24478	34.9744	2.22518	34.9744	3.33273	34.9744	4.48863	34.9744	5.52703
													34.78	0.01968	7.99737	1.22121	34.9945	2.21994	34.9945	3.34823	34.9945	4.5034	34.9945	5.52468
													34.8	0.01433	7.99938	1.22458	35.0147	2.22256	35.0147	3.3422	35.0147	4.45973	35.0147	5.52842
													34.82	0.01011	8.0014	1.21111	35.0348	2.21784	35.0348	3.36115	35.0348	4.50212	35.0348	5.5269
													34.84	0.00751	8.00341	1.24478	35.055	2.22151	35.055	3.34134	35.055	4.48671	35.055	5.52648
													34.86	0.00619	8.00543	1.21111	35.0751	2.22151	35.0751	3.3491	35.0751	4.48671	35.0751	5.52856
													34.88	0.00583	8.00744	1.22121	35.0953	2.22046	35.0953	3.33618	35.0953	4.48157	35.0953	5.53147
													34.9	0.00624	8.00946	1.22458	35.1154	2.21889	35.1154	3.34393	35.1154	4.48542	35.1154	5.52509
													34.92	0.00739	8.01147	1.23468	35.1356	2.21731	35.1356	3.34823	35.1356	4.48863	35.1356	5.53244
													34.94	0.00906	8.01349	1.22626	35.1557	2.23148	35.1557	3.33531	35.1557	4.49955	35.1557	5.5323
													34.96	0.01068	8.0155	1.23636	35.1759	2.22308	35.1759	3.34996	35.1759	4.49377	35.1759	5.53092
													34.98	0.01182	8.01751	1.18586	35.196	2.22676	35.196	3.3379	35.196	4.48735	35.196	5.52662
													35	0.01283	8.01953	1.21785	35.2161	2.23148	35.2161	3.34479	35.2161	4.50212	35.2161	5.52745
													35.02	0.01397	8.02154	1.20774	35.2363	2.22833	35.2363	3.3422	35.2363	4.49634	35.2363	5.52676
													35.04	0.01532	8.02356	1.22458	35.2564	2.23568	35.2564	3.33618	35.2564	4.50533	35.2564	5.52759
													35.06	0.0171	8.02557	1.233	35.2766	2.2383	35.2766	3.34393	35.2766	4.49377	35.2766	5.53147
													35.08	0.01937	8.02759	1.20438	35.2967	2.22308	35.2967	3.34996	35.2967	4.50083	35.2967	5.5262
													35.1	0.02026	8.0296	1.2532	35.3169	2.22571	35.3169	3.34823	35.3169	4.49634	35.3169	5.52662
													35.12	0.01919	8.03162	1.233	35.337	2.23935	35.337	3.35426	35.337	4.50276	35.337	5.52523
													35.14	0.01799	8.03363	1.23131	35.3572	2.23515	35.3572	3.35082	35.3572	4.51689	35.3572	5.52537
													35.16	0.01621	8.03565	1.23805	35.3773	2.24302	35.3773	3.3491	35.3773	4.51111	35.3773	5.52759
													35.18	0.01302	8.03766	1.21953	35.3975	2.23725	35.3975	3.35426	35.3975	4.50212	35.3975	5.52149
													35.2	0.00987	8.03967	1.22795	35.4176	2.24355	35.4176	3.37666	35.4176	4.49313	35.4176	5.5219
													35.22	0.0078	8.04169	1.21785	35.4377	2.23935	35.4377	3.36115	35.4377	4.52588	35.4377	5.52468
													35.24	0.00686	8.0437	1.21279	35.4579	2.25247	35.4579	3.37752	35.4579	4.51496	35.4579	5.51885
													35.26	0.00688	8.04572	1.21785	35.478	2.26139	35.478	3.37752	35.478	4.52267	35.478	5.52398
													35.28	0.00761	8.04773	1.23636	35.4982	2.26558	35.4982	3.37924	35.4982	4.50469	35.4982	5.52218
													35.3	0.00836	8.04975	1.22458	35.5183	2.26401	35.5183	3.38699	35.5183	4.52974	35.5183	5.52218
													35.32	0.00824	8.05176	1.23131	35.5385	2.25719	35.5385	3.35857	35.5385	4.52588	35.5385	5.52301
													35.34	0.00749	8.05378	1.24815	35.5586	2.24879	35.5586	3.3801	35.5586	4.51946	35.5586	5.51636
													35.36	0.00703	8.05579	1.2229	35.5788	2.26716	35.5788	3.38786	35.5788	4.52524	35.5788	5.52357
													35.38	0.00734	8.05781	1.20943	35.5989	2.25509	35.5989	3.39302	35.5989	4.52331	35.5989	5.51456
													35.4	0.00862	8.05982	1.20943	35.6191	2.24879	35.6191	3.38269	35.6191	4.51625	35.6191	5.51608
													35.42	0.01137	8.06183	1.24646	35.6392	2.24827	35.6392	3.37235	35.6392	4.51561	35.6392	5.52038
													35.44	0.01631	8.06385	1.233	35.6593	2.24302	35.6593	3.37924	35.6593	4.52588	35.6593	5.51775
													35.46	0.02418	8.06586	1.21953	35.6795	2.26296	35.6795	3.37494	35.6795	4.52909	35.6795	5.52371
													35.48	0.03443	8.06788	1.22121	35.6996	2.23043	35.6996	3.39733	35.6996	4.53937	35.6996	5.51802
													35.5	0.04189	8.06989	1.21448	35.7198	2.22413	35.7198	3.37666	35.7198	4.55029	35.7198	5.51899
													35.52	0.03899	8.07191	1.22626	35.7399	2.22204	35.7399	3.37235	35.7399	4.54001	35.7399	5.5219
													35.54	0.02908	8.07392	1.20606	35.7601	2.22991	35.7601	3.3534	35.7601	4.55029	35.7601	5.51775
													35.56	0.01982	8.07594	1.22458	35.7802	2.23095	35.7802	3.35685	35.7802	4.53102	35.7802	5.51885
													35.58	0.01358	8.07795	1.23636	35.8004	2.22256	35.8004	3.37494	35.8004	4.52845	35.8004	5.52121
													35.6	0.00999	8.07997	1.21448	35.8205	2.22728	35.8205	3.36288	35.8205	4.55093	35.8205	5.51899
													35.62	0.00834	8.08198	1.22795	35.8407	2.22046	35.8407	3.37407	35.8407	4.53166	35.8407	5.5201
													35.64	0.00813	8.08399	1.20943	35.8608	2.21207	35.8608	3.34393	35.8608	4.55029	35.8608	5.51955
													35.66	0.00909	8.08601	1.21953	35.8809	2.22256	35.8809	3.35168	35.8809	4.54644	35.8809	5.52523
													35.68	0.01092	8.08802	1.23468	35.9011	2.21259	35.9011	3.35426	35.9011	4.54772	35.9011	5.52537
													35.7	0.01232	8.09004	1.22626	35.9212	2.21679	35.9212	3.37063	35.9212	4.53166	35.9212	5.52482
													35.72	0.01136	8.09205	1.22963	35.9414	2.21731	35.9414	3.37235	35.9414	4.51496	35.9414	5.52703
													35.74	0.00868	8.09407	1.22121	35.9615	2.21731	35.9615	3.35168	35.9615	4.53552	35.9615	5.52606
													35.76	0.00615	8.09608	1.22795	35.9817	2.21364	35.9817	3.36288	35.9817	4.50918	35.9817	5.52523
													35.78	0.00437	8.0981	1.23805	36.0018	2.21312	36.0018	3.36718	36.0018	4.49377	36.0018	5.52357
													35.8	0.00324	8.10011	1.21111	36.022	2.21731	36.022	3.35943	36.022	4.49313	36.022	5.52828
													35.82	0.00253	8.10213	1.22458	36.0421	2.23095	36.0421	3.3491	36.0421	4.49441	36.0421	5.52967
													35.84	0.00208	8.10414	1.21616	36.0623	2.22046	36.0623	3.36029	36.0623	4.49634	36.0623	5.52676
													35.86	0.00177	8.10616	1.21616	36.0824	2.22413	36.0824	3.35685	36.0824	4.49955	36.0824	5.52579
													35.88	0.00154	8.10817	1.21448	36.1026	2.22781	36.1026	3.35254	36.1026	4.49441	36.1026	5.52495
													35.9	0.00137	8.11018	1.22121	36.1227	2.22623	36.1227	3.35512	36.1227	4.48028	36.1227	5.52412
													35.92	0.00124	8.1122	1.18081	36.1428	2.22676	36.1428	3.35512	36.1428	4.47322	36.1428	5.52246
													35.94	0.00113	8.11421	1.20269	36.163	2.22676	36.163	3.35685	36.163	4.47643	36.163	5.5219
													35.96	0.00105	8.11623	1.23468	36.1831	2.22991	36.1831	3.34307	36.1831	4.49184	36.1831	5.52482
													35.98	0.000982436	8.11824	1.22121	36.2033	2.22938	36.2033	3.36288	36.2033	4.479	36.2033	5.52135
													36	0.000929734	8.12026	1.21448	36.2234	2.22151	36.2234	3.35685	36.2234	4.48157	36.2234	5.52343
													36.02	0.000888718	8.12227	1.26162	36.2436	2.21102	36.2436	3.35685	36.2436	4.48028	36.2436	5.52579
													36.04	0.000860114	8.12429	1.21953	36.2637	2.22151	36.2637	3.35168	36.2637	4.46872	36.2637	5.52288
													36.06	0.000845118	8.1263	1.19428	36.2839	2.22151	36.2839	3.3534	36.2839	4.46166	36.2839	5.52343
													36.08	0.000848133	8.12832	1.2431	36.304	2.22466	36.304	3.3491	36.304	4.47258	36.304	5.52218
													36.1	0.000877112	8.13033	1.20269	36.3242	2.22099	36.3242	3.33876	36.3242	4.47643	36.3242	5.52288
													36.12	0.000947947	8.13234	1.19933	36.3443	2.21941	36.3443	3.34479	36.3443	4.48735	36.3443	5.52426
													36.14	0.00108	8.13436	1.23636	36.3644	2.22413	36.3644	3.34996	36.3644	4.47514	36.3644	5.52121
													36.16	0.0013	8.13637	1.21448	36.3846	2.22151	36.3846	3.34479	36.3846	4.48542	36.3846	5.52107
													36.18	0.00156	8.13839	1.22795	36.4047	2.22518	36.4047	3.34479	36.4047	4.48157	36.4047	5.52204
													36.2	0.00172	8.1404	1.21279	36.4249	2.21889	36.4249	3.34134	36.4249	4.49377	36.4249	5.51969
													36.22	0.00158	8.14242	1.23636	36.445	2.21574	36.445	3.33531	36.445	4.50019	36.445	5.5147
													36.24	0.0013	8.14443	1.2229	36.4652	2.22046	36.4652	3.34651	36.4652	4.49634	36.4652	5.52093
													36.26	0.00108	8.14645	1.22795	36.4853	2.2341	36.4853	3.35771	36.4853	4.50918	36.4853	5.51359
													36.28	0.000930752	8.14846	1.21279	36.5055	2.21941	36.5055	3.3646	36.5055	4.49505	36.5055	5.51872
													36.3	0.000852654	8.15048	1.20943	36.5256	2.22991	36.5256	3.36374	36.5256	4.48478	36.5256	5.51885
													36.32	0.000818714	8.15249	1.17071	36.5458	2.23043	36.5458	3.34565	36.5458	4.4957	36.5458	5.51941
													36.34	0.000812642	8.1545	1.19764	36.5659	2.23095	36.5659	3.33445	36.5659	4.49377	36.5659	5.51761
													36.36	0.000825513	8.15652	1.23468	36.586	2.22256	36.586	3.34134	36.586	4.49313	36.586	5.51636
													36.38	0.000853639	8.15853	1.2532	36.6062	2.2341	36.6062	3.3534	36.6062	4.49505	36.6062	5.51317
													36.4	0.000896403	8.16055	1.21279	36.6263	2.23463	36.6263	3.33445	36.6263	4.48863	36.6263	5.51858
													36.42	0.00095146	8.16256	1.23805	36.6465	2.22413	36.6465	3.33962	36.6465	4.4912	36.6465	5.51761
													36.44	0.00103	8.16458	1.2229	36.6666	2.21836	36.6666	3.3534	36.6666	4.48735	36.6666	5.51691
													36.46	0.00113	8.16659	1.2532	36.6868	2.21994	36.6868	3.35685	36.6868	4.49698	36.6868	5.51719
													36.48	0.00126	8.16861	1.18586	36.7069	2.21994	36.7069	3.35254	36.7069	4.49056	36.7069	5.51137
													36.5	0.00144	8.17062	1.20606	36.7271	2.21679	36.7271	3.34565	36.7271	4.48157	36.7271	5.51511
													36.52	0.00167	8.17264	1.23636	36.7472	2.21941	36.7472	3.34651	36.7472	4.49056	36.7472	5.50984
													36.54	0.00201	8.17465	1.20774	36.7674	2.22466	36.7674	3.33704	36.7674	4.48414	36.7674	5.51012
													36.56	0.00253	8.17666	1.19596	36.7875	2.21836	36.7875	3.3422	36.7875	4.49505	36.7875	5.51095
													36.58	0.00335	8.17868	1.22458	36.8076	2.22466	36.8076	3.33273	36.8076	4.49505	36.8076	5.51373
													36.6	0.00464	8.18069	1.23636	36.8278	2.21522	36.8278	3.33187	36.8278	4.48606	36.8278	5.5147
													36.62	0.0064	8.18271	1.23636	36.8479	2.22099	36.8479	3.34823	36.8479	4.4957	36.8479	5.50846
													36.64	0.00826	8.18472	1.22458	36.8681	2.20839	36.8681	3.33962	36.8681	4.48799	36.8681	5.51026
													36.66	0.00929	8.18674	1.233	36.8882	2.21784	36.8882	3.34737	36.8882	4.49377	36.8882	5.51303
													36.68	0.00884	8.18875	1.24815	36.9084	2.21259	36.9084	3.35168	36.9084	4.49313	36.9084	5.51456
													36.7	0.00776	8.19077	1.19428	36.9285	2.21836	36.9285	3.35771	36.9285	4.49184	36.9285	5.51137
													36.72	0.00728	8.19278	1.22626	36.9487	2.22991	36.9487	3.36202	36.9487	4.50019	36.9487	5.51123
													36.74	0.00798	8.1948	1.21279	36.9688	2.21731	36.9688	3.35512	36.9688	4.49505	36.9688	5.5147
													36.76	0.01022	8.19681	1.22795	36.989	2.21994	36.989	3.36718	36.989	4.49827	36.989	5.51289
													36.78	0.01444	8.19883	1.21448	37.0091	2.21102	37.0091	3.36029	37.0091	4.48927	37.0091	5.51331
													36.8	0.02071	8.20084	1.24815	37.0293	2.21469	37.0293	3.36115	37.0293	4.49441	37.0293	5.51386
													36.82	0.02698	8.20285	1.22458	37.0494	2.21364	37.0494	3.35599	37.0494	4.50019	37.0494	5.51206
													36.84	0.02794	8.20487	1.22121	37.0695	2.22623	37.0695	3.36288	37.0695	4.49634	37.0695	5.51095
													36.86	0.02249	8.20688	1.20101	37.0897	2.22676	37.0897	3.35082	37.0897	4.49249	37.0897	5.50929
													36.88	0.0159	8.2089	1.21953	37.1098	2.22623	37.1098	3.35943	37.1098	4.48606	37.1098	5.51095
													36.9	0.01112	8.21091	1.23468	37.13	2.22466	37.13	3.35512	37.13	4.50148	37.13	5.51511
													36.92	0.00824	8.21293	1.24141	37.1501	2.22518	37.1501	3.35943	37.1501	4.48735	37.1501	5.51054
													36.94	0.0068	8.21494	1.19428	37.1703	2.21941	37.1703	3.35512	37.1703	4.48671	37.1703	5.514
													36.96	0.00636	8.21696	1.233	37.1904	2.22886	37.1904	3.37407	37.1904	4.47771	37.1904	5.514
													36.98	0.00674	8.21897	1.21953	37.2106	2.21574	37.2106	3.35254	37.2106	4.49249	37.2106	5.51303
													37	0.00816	8.22099	1.22626	37.2307	2.22413	37.2307	3.35857	37.2307	4.48157	37.2307	5.51248
													37.02	0.011	8.223	1.2229	37.2509	2.22676	37.2509	3.35168	37.2509	4.49249	37.2509	5.5086
													37.04	0.01569	8.22501	1.19596	37.271	2.22623	37.271	3.3422	37.271	4.48414	37.271	5.5122
													37.06	0.02189	8.22703	1.22626	37.2911	2.22728	37.2911	3.34048	37.2911	4.48028	37.2911	5.50818
													37.08	0.02652	8.22904	1.20269	37.3113	2.22046	37.3113	3.3422	37.3113	4.49891	37.3113	5.50929
													37.1	0.02531	8.23106	1.19596	37.3314	2.22623	37.3314	3.34479	37.3314	4.49762	37.3314	5.51553
													37.12	0.01992	8.23307	1.20101	37.3516	2.22308	37.3516	3.34737	37.3516	4.48349	37.3516	5.51442
													37.14	0.0141	8.23509	1.20101	37.3717	2.22413	37.3717	3.36546	37.3717	4.51047	37.3717	5.51359
													37.16	0.00958	8.2371	1.21111	37.3919	2.22728	37.3919	3.35771	37.3919	4.4912	37.3919	5.51373
													37.18	0.00665	8.23912	1.21448	37.412	2.21836	37.412	3.34565	37.412	4.47771	37.412	5.51206
													37.2	0.00492	8.24113	1.20606	37.4322	2.22256	37.4322	3.34565	37.4322	4.479	37.4322	5.51137
													37.22	0.00397	8.24315	1.20774	37.4523	2.23463	37.4523	3.3534	37.4523	4.50019	37.4523	5.51373
													37.24	0.00355	8.24516	1.18586	37.4725	2.21731	37.4725	3.35599	37.4725	4.49505	37.4725	5.51109
													37.26	0.0035	8.24717	1.23973	37.4926	2.21679	37.4926	3.36202	37.4926	4.48414	37.4926	5.51456
													37.28	0.00369	8.24919	1.22963	37.5127	2.22204	37.5127	3.35082	37.5127	4.50083	37.5127	5.51123
													37.3	0.00373	8.2512	1.20943	37.5329	2.21626	37.5329	3.36977	37.5329	4.48606	37.5329	5.51303
													37.32	0.00327	8.25322	1.20269	37.553	2.21784	37.553	3.35512	37.553	4.48927	37.553	5.51705
													37.34	0.00257	8.25523	1.23973	37.5732	2.21784	37.5732	3.37063	37.5732	4.48671	37.5732	5.50818
													37.36	0.00198	8.25725	1.19596	37.5933	2.21994	37.5933	3.35943	37.5933	4.48478	37.5933	5.51331
													37.38	0.00157	8.25926	1.25152	37.6135	2.21364	37.6135	3.35857	37.6135	4.47579	37.6135	5.51123
													37.4	0.00131	8.26128	1.20943	37.6336	2.21679	37.6336	3.37321	37.6336	4.47065	37.6336	5.51608
													37.42	0.00115	8.26329	1.23636	37.6538	2.21679	37.6538	3.38355	37.6538	4.47836	37.6538	5.51691
													37.44	0.00103	8.26531	1.22626	37.6739	2.22046	37.6739	3.37235	37.6739	4.49441	37.6739	5.51373
													37.46	0.000939406	8.26732	1.23636	37.6941	2.22099	37.6941	3.38269	37.6941	4.48606	37.6941	5.514
													37.48	0.000879569	8.26933	1.17576	37.7142	2.21312	37.7142	3.3801	37.7142	4.4745	37.7142	5.51844
													37.5	0.000855868	8.27135	1.22963	37.7343	2.21889	37.7343	3.37321	37.7343	4.48735	37.7343	5.51678
													37.52	0.000874186	8.27336	1.19764	37.7545	2.21574	37.7545	3.38441	37.7545	4.46037	37.7545	5.51594
													37.54	0.0009357	8.27538	1.20606	37.7746	2.21626	37.7746	3.36891	37.7746	4.479	37.7746	5.51844
													37.56	0.00101	8.27739	1.22458	37.7948	2.21941	37.7948	3.38786	37.7948	4.46358	37.7948	5.51775
													37.58	0.00102	8.27941	1.23973	37.8149	2.21364	37.8149	3.35082	37.8149	4.48285	37.8149	5.51567
													37.6	0.000916984	8.28142	1.22795	37.8351	2.20735	37.8351	3.3758	37.8351	4.47129	37.8351	5.51525
													37.62	0.000791009	8.28344	1.20943	37.8552	2.21364	37.8552	3.34393	37.8552	4.46294	37.8552	5.51705
													37.64	0.000697303	8.28545	1.19428	37.8754	2.21731	37.8754	3.37235	37.8754	4.46487	37.8754	5.51872
													37.66	0.000641901	8.28747	1.23805	37.8955	2.21731	37.8955	3.36374	37.8955	4.46551	37.8955	5.52163
													37.68	0.000619769	8.28948	1.20101	37.9157	2.22571	37.9157	3.37235	37.9157	4.47643	37.9157	5.52412
													37.7	0.000619615	8.2915	1.20606	37.9358	2.22361	37.9358	3.33704	37.9358	4.47964	37.9358	5.51719
													37.72	0.000624255	8.29351	1.21953	37.9559	2.22413	37.9559	3.35254	37.9559	4.48349	37.9559	5.51927
													37.74	0.00061415	8.29552	1.18586	37.9761	2.23095	37.9761	3.35082	37.9761	4.46872	37.9761	5.52093
													37.76	0.000594832	8.29754	1.21111	37.9962	2.22991	37.9962	3.35685	37.9962	4.47065	37.9962	5.52052
													37.78	0.00058213	8.29955	1.23131	38.0164	2.22781	38.0164	3.35168	38.0164	4.47193	38.0164	5.52093
													37.8	0.000580927	8.30157	1.20101	38.0365	2.22308	38.0365	3.36374	38.0365	4.48028	38.0365	5.52426
													37.82	0.000590542	8.30358	1.20269	38.0567	2.22256	38.0567	3.36202	38.0567	4.46551	38.0567	5.5219
													37.84	0.000619803	8.3056	1.23805	38.0768	2.22308	38.0768	3.34565	38.0768	4.47707	38.0768	5.52024
													37.86	0.000647981	8.30761	1.22963	38.097	2.22991	38.097	3.34307	38.097	4.479	38.097	5.52315
													37.88	0.000685294	8.30963	1.19764	38.1171	2.22781	38.1171	3.3534	38.1171	4.47258	38.1171	5.52329
													37.9	0.000733005	8.31164	1.23468	38.1373	2.22204	38.1373	3.35426	38.1373	4.47258	38.1373	5.51913
													37.92	0.000793324	8.31366	1.20774	38.1574	2.21522	38.1574	3.33876	38.1574	4.47579	38.1574	5.5226
													37.94	0.000879672	8.31567	1.23805	38.1776	2.21364	38.1776	3.35599	38.1776	4.48735	38.1776	5.52093
													37.96	0.000980907	8.31768	1.23131	38.1977	2.21836	38.1977	3.35082	38.1977	4.47707	38.1977	5.5208
													37.98	0.00111	8.3197	1.19764	38.2178	2.21364	38.2178	3.35168	38.2178	4.46551	38.2178	5.52107
													38	0.00128	8.32171	1.22795	38.238	2.22046	38.238	3.34479	38.238	4.47258	38.238	5.52246
													38.02	0.00152	8.32373	1.21616	38.2581	2.21364	38.2581	3.33962	38.2581	4.47771	38.2581	5.52038
													38.04	0.00187	8.32574	1.2229	38.2783	2.22151	38.2783	3.3491	38.2783	4.46358	38.2783	5.5219
													38.06	0.00242	8.32776	1.20269	38.2984	2.21522	38.2984	3.34307	38.2984	4.47579	38.2984	5.5219
													38.08	0.0033	8.32977	1.20943	38.3186	2.22938	38.3186	3.34393	38.3186	4.46423	38.3186	5.52204
													38.1	0.0046	8.33179	1.22963	38.3387	2.21417	38.3387	3.33101	38.3387	4.46358	38.3387	5.52232
													38.12	0.00625	8.3338	1.23131	38.3589	2.22781	38.3589	3.33273	38.3589	4.46551	38.3589	5.52024
													38.14	0.0076	8.33582	1.21111	38.379	2.22151	38.379	3.33273	38.379	4.46037	38.379	5.52177
													38.16	0.0078	8.33783	1.21448	38.3992	2.21154	38.3992	3.33704	38.3992	4.47514	38.3992	5.5219
													38.18	0.00721	8.33984	1.22121	38.4193	2.22046	38.4193	3.32412	38.4193	4.4623	38.4193	5.51567
													38.2	0.00694	8.34186	1.20438	38.4394	2.22256	38.4394	3.31981	38.4394	4.47065	38.4394	5.52121
													38.22	0.00739	8.34387	1.22121	38.4596	2.21259	38.4596	3.34651	38.4596	4.46936	38.4596	5.51678
													38.24	0.00824	8.34589	1.23973	38.4797	2.21889	38.4797	3.32756	38.4797	4.47129	38.4797	5.5226
													38.26	0.00941	8.3479	1.2431	38.4999	2.22046	38.4999	3.32929	38.4999	4.46551	38.4999	5.51927
													38.28	0.01173	8.34992	1.18923	38.52	2.21049	38.52	3.33101	38.52	4.47065	38.52	5.52301
													38.3	0.01602	8.35193	1.20774	38.5402	2.21836	38.5402	3.33273	38.5402	4.46423	38.5402	5.51927
													38.32	0.02209	8.35395	1.19596	38.5603	2.22623	38.5603	3.32756	38.5603	4.47386	38.5603	5.52052
													38.34	0.02752	8.35596	1.22795	38.5805	2.22413	38.5805	3.32929	38.5805	4.47964	38.5805	5.52121
													38.36	0.02876	8.35798	1.21785	38.6006	2.22361	38.6006	3.32412	38.6006	4.46037	38.6006	5.51802
													38.38	0.02463	8.35999	1.20101	38.6208	2.22046	38.6208	3.33273	38.6208	4.47001	38.6208	5.52703
													38.4	0.01782	8.362	1.22121	38.6409	2.22308	38.6409	3.33015	38.6409	4.45973	38.6409	5.52385
													38.42	0.01197	8.36402	1.23805	38.661	2.21731	38.661	3.3379	38.661	4.46808	38.661	5.52703
													38.44	0.00806	8.36603	1.22121	38.6812	2.21574	38.6812	3.33876	38.6812	4.46615	38.6812	5.52371
													38.46	0.00569	8.36805	1.23468	38.7013	2.21312	38.7013	3.34048	38.7013	4.47258	38.7013	5.52177
													38.48	0.00435	8.37006	1.21785	38.7215	2.21679	38.7215	3.33101	38.7215	4.47643	38.7215	5.52593
													38.5	0.00361	8.37208	1.2431	38.7416	2.22151	38.7416	3.34048	38.7416	4.47514	38.7416	5.52232
													38.52	0.00332	8.37409	1.19933	38.7618	2.21259	38.7618	3.33876	38.7618	4.47964	38.7618	5.52662
													38.54	0.00338	8.37611	1.20774	38.7819	2.21889	38.7819	3.33359	38.7819	4.49377	38.7819	5.52773
													38.56	0.00371	8.37812	1.22121	38.8021	2.22466	38.8021	3.33445	38.8021	4.49955	38.8021	5.533
													38.58	0.00406	8.38014	1.21616	38.8222	2.22204	38.8222	3.33531	38.8222	4.49184	38.8222	5.52482
													38.6	0.00382	8.38215	1.18249	38.8424	2.22256	38.8424	3.34823	38.8424	4.48285	38.8424	5.52842
													38.62	0.00306	8.38417	1.19596	38.8625	2.21679	38.8625	3.33101	38.8625	4.48285	38.8625	5.52593
													38.64	0.0023	8.38618	1.2431	38.8826	2.22938	38.8826	3.33531	38.8826	4.49441	38.8826	5.53147
													38.66	0.00175	8.38819	1.19764	38.9028	2.22676	38.9028	3.32929	38.9028	4.48992	38.9028	5.52953
													38.68	0.00139	8.39021	1.22963	38.9229	2.22256	38.9229	3.33704	38.9229	4.50212	38.9229	5.53175
													38.7	0.00116	8.39222	1.24983	38.9431	2.24145	38.9431	3.33273	38.9431	4.49184	38.9431	5.52343
													38.72	0.00102	8.39424	1.2431	38.9632	2.25247	38.9632	3.34651	38.9632	4.48285	38.9632	5.52468
													38.74	0.000930645	8.39625	1.21616	38.9834	2.24407	38.9834	3.35512	38.9834	4.49891	38.9834	5.53106
													38.76	0.00087742	8.39827	1.17071	39.0035	2.24407	39.0035	3.35426	39.0035	4.52203	39.0035	5.52911
													38.78	0.000861824	8.40028	1.23468	39.0237	2.23778	39.0237	3.34651	39.0237	4.51111	39.0237	5.52828
													38.8	0.00087854	8.4023	1.21111	39.0438	2.23043	39.0438	3.33876	39.0438	4.52139	39.0438	5.52703
													38.82	0.000905375	8.40431	1.22795	39.064	2.232	39.064	3.35771	39.064	4.52139	39.064	5.53161
													38.84	0.000891495	8.40633	1.22458	39.0841	2.2383	39.0841	3.36115	39.0841	4.51496	39.0841	5.52509
													38.86	0.000825253	8.40834	1.21616	39.1043	2.2362	39.1043	3.35512	39.1043	4.50662	39.1043	5.52495
													38.88	0.000755037	8.41035	1.22626	39.1244	2.21889	39.1244	3.37149	39.1244	4.51496	39.1244	5.53147
													38.9	0.000709332	8.41237	1.21785	39.1445	2.21941	39.1445	3.35943	39.1445	4.51753	39.1445	5.52579
													38.92	0.000685909	8.41438	1.21785	39.1647	2.22099	39.1647	3.3646	39.1647	4.52653	39.1647	5.52301
													38.94	0.000682051	8.4164	1.22963	39.1848	2.22571	39.1848	3.36891	39.1848	4.5079	39.1848	5.52288
													38.96	0.000693865	8.41841	1.21785	39.205	2.21994	39.205	3.36374	39.205	4.52717	39.205	5.52024
													38.98	0.00071963	8.42043	1.22121	39.2251	2.22413	39.2251	3.36977	39.2251	4.52588	39.2251	5.51858
													39	0.00075915	8.42244	1.21785	39.2453	2.22518	39.2453	3.38441	39.2453	4.51818	39.2453	5.51885
													39.02	0.000811595	8.42446	1.25657	39.2654	2.21626	39.2654	3.36202	39.2654	4.51368	39.2654	5.51913
													39.04	0.000877141	8.42647	1.22121	39.2856	2.21522	39.2856	3.37838	39.2856	4.5079	39.2856	5.52024
													39.06	0.000952111	8.42849	1.20269	39.3057	2.22046	39.3057	3.35685	39.3057	4.51946	39.3057	5.51691
													39.08	0.00105	8.4305	1.20774	39.3259	2.21626	39.3259	3.37494	39.3259	4.51753	39.3259	5.5183
													39.1	0.00119	8.43251	1.20438	39.346	2.22046	39.346	3.35599	39.346	4.51946	39.346	5.51678
													39.12	0.00139	8.43453	1.22121	39.3661	2.23095	39.3661	3.37924	39.3661	4.50083	39.3661	5.51497
													39.14	0.00165	8.43654	1.19933	39.3863	2.23095	39.3863	3.38096	39.3863	4.48349	39.3863	5.51622
													39.16	0.00205	8.43856	1.23131	39.4064	2.22256	39.4064	3.36718	39.4064	4.50918	39.4064	5.51428
													39.18	0.00267	8.44057	1.18923	39.4266	2.22308	39.4266	3.36288	39.4266	4.5034	39.4266	5.51553
													39.2	0.00369	8.44259	1.20269	39.4467	2.22256	39.4467	3.35857	39.4467	4.49377	39.4467	5.51567
													39.22	0.00534	8.4446	1.20943	39.4669	2.22308	39.4669	3.35771	39.4669	4.49313	39.4669	5.5122
													39.24	0.00775	8.44662	1.21448	39.487	2.22308	39.487	3.37494	39.487	4.50469	39.487	5.51553
													39.26	0.01054	8.44863	1.20438	39.5072	2.22676	39.5072	3.35599	39.5072	4.48927	39.5072	5.51497
													39.28	0.01197	8.45065	1.17576	39.5273	2.21679	39.5273	3.34996	39.5273	4.48735	39.5273	5.51428
													39.3	0.01092	8.45266	1.22458	39.5475	2.22676	39.5475	3.34823	39.5475	4.50405	39.5475	5.51594
													39.32	0.00922	8.45467	1.20269	39.5676	2.21574	39.5676	3.35426	39.5676	4.48092	39.5676	5.51234
													39.34	0.00862	8.45669	1.2229	39.5877	2.21312	39.5877	3.35857	39.5877	4.49056	39.5877	5.51317
													39.36	0.00963	8.4587	1.23468	39.6079	2.2063	39.6079	3.37149	39.6079	4.47964	39.6079	5.51872
													39.38	0.0121	8.46072	1.20438	39.628	2.21469	39.628	3.34996	39.628	4.48606	39.628	5.51373
													39.4	0.01476	8.46273	1.22795	39.6482	2.21154	39.6482	3.35082	39.6482	4.4957	39.6482	5.51788
													39.42	0.01497	8.46475	1.22121	39.6683	2.21836	39.6683	3.35685	39.6683	4.48542	39.6683	5.51386
													39.44	0.01225	8.46676	1.21448	39.6885	2.20525	39.6885	3.36804	39.6885	4.47579	39.6885	5.51775
													39.46	0.00879	8.46878	1.22121	39.7086	2.21417	39.7086	3.34565	39.7086	4.49955	39.7086	5.51872
													39.48	0.00609	8.47079	1.22963	39.7288	2.21784	39.7288	3.34134	39.7288	4.48221	39.7288	5.51705
													39.5	0.00438	8.47281	1.19428	39.7489	2.21679	39.7489	3.34134	39.7489	4.47836	39.7489	5.51955
													39.52	0.00342	8.47482	1.23636	39.7691	2.21994	39.7691	3.35426	39.7691	4.48799	39.7691	5.5158
													39.54	0.00297	8.47683	1.21616	39.7892	2.21574	39.7892	3.33531	39.7892	4.49056	39.7892	5.51678
													39.56	0.0029	8.47885	1.18586	39.8093	2.21207	39.8093	3.33445	39.8093	4.48349	39.8093	5.51719
													39.58	0.0031	8.48086	1.21111	39.8295	2.20997	39.8295	3.33618	39.8295	4.48863	39.8295	5.51539
													39.6	0.00353	8.48288	1.2229	39.8496	2.21941	39.8496	3.34996	39.8496	4.48606	39.8496	5.51497
													39.62	0.00395	8.48489	1.23131	39.8698	2.21207	39.8698	3.34565	39.8698	4.46551	39.8698	5.51899
													39.64	0.00386	8.48691	1.21111	39.8899	2.21679	39.8899	3.33101	39.8899	4.47643	39.8899	5.51622
													39.66	0.00324	8.48892	1.21111	39.9101	2.21469	39.9101	3.34565	39.9101	4.46423	39.9101	5.52038
													39.68	0.0026	8.49094	1.20269	39.9302	2.21522	39.9302	3.33187	39.9302	4.47001	39.9302	5.5158
													39.7	0.00216	8.49295	1.23973	39.9504	2.20997	39.9504	3.34307	39.9504	4.4668	39.9504	5.51664
													39.72	0.00193	8.49497	1.21279	39.9705	2.21889	39.9705	3.3379	39.9705	4.47001	39.9705	5.51622
													39.74	0.00185	8.49698	1.21279	39.9907	2.21889	39.9907	3.33445	39.9907	4.47643	39.9907	5.51373
													39.76	0.00188	8.499	1.22626	40.0108	2.21731	40.0108	3.32153	40.0108	4.47193	40.0108	5.51567
													39.78	0.00202	8.50101	1.233	40.031	2.21207	40.031	3.34737	40.031	4.479	40.031	5.52149
													39.8	0.00225	8.50302	1.22121	40.0511	2.22308	40.0511	3.35168	40.0511	4.47964	40.0511	5.51983
													39.82	0.00266	8.50504	1.18586	40.0712	2.22361	40.0712	3.34651	40.0712	4.45973	40.0712	5.51622
													39.84	0.00334	8.50705	1.24983	40.0914	2.22099	40.0914	3.32842	40.0914	4.46487	40.0914	5.51816
													39.86	0.00445	8.50907	1.16902	40.1115	2.22046	40.1115	3.34134	40.1115	4.47258	40.1115	5.52107
													39.88	0.00623	8.51108	1.24983	40.1317	2.21574	40.1317	3.34651	40.1317	4.46358	40.1317	5.52038
													39.9	0.0088	8.5131	1.20269	40.1518	2.22413	40.1518	3.33445	40.1518	4.48028	40.1518	5.52093
													39.92	0.01168	8.51511	1.2229	40.172	2.21836	40.172	3.34307	40.172	4.46423	40.172	5.51913
													39.94	0.0132	8.51713	1.22458	40.1921	2.22466	40.1921	3.34307	40.1921	4.47836	40.1921	5.51747
													39.96	0.01288	8.51914	1.22121	40.2123	2.22886	40.2123	3.35512	40.2123	4.46744	40.2123	5.51497
													39.98	0.01293	8.52116	1.19596	40.2324	2.22991	40.2324	3.35168	40.2324	4.47836	40.2324	5.52149
													40	0.01497	8.52317	1.21953	40.2526	2.2404	40.2526	3.34134	40.2526	4.4957	40.2526	5.51733
													40.02	0.01909	8.52518	1.21785	40.2727	2.23673	40.2727	3.35168	40.2727	4.49184	40.2727	5.5208
													40.04	0.023	8.5272	1.21785	40.2928	2.22886	40.2928	3.35599	40.2928	4.49313	40.2928	5.51608
													40.06	0.02225	8.52921	1.21616	40.313	2.232	40.313	3.33101	40.313	4.48285	40.313	5.52038
													40.08	0.0171	8.53123	1.21785	40.3331	2.23673	40.3331	3.35426	40.3331	4.49505	40.3331	5.52066
													40.1	0.01177	8.53324	1.22458	40.3533	2.2362	40.3533	3.34134	40.3533	4.49056	40.3533	5.5158
													40.12	0.00795	8.53526	1.24983	40.3734	2.23515	40.3734	3.33445	40.3734	4.50662	40.3734	5.5201
													40.14	0.00559	8.53727	1.17071	40.3936	2.22781	40.3936	3.34651	40.3936	4.49377	40.3936	5.51497
													40.16	0.00421	8.53929	1.22458	40.4137	2.22886	40.4137	3.35512	40.4137	4.4912	40.4137	5.51678
													40.18	0.00344	8.5413	1.21953	40.4339	2.21994	40.4339	3.3491	40.4339	4.50662	40.4339	5.52024
													40.2	0.00303	8.54332	1.23973	40.454	2.22676	40.454	3.3534	40.454	4.51368	40.454	5.51761
													40.22	0.00284	8.54533	1.20774	40.4742	2.22623	40.4742	3.34737	40.4742	4.51946	40.4742	5.51622
													40.24	0.00276	8.54734	1.23973	40.4943	2.21836	40.4943	3.34996	40.4943	4.52331	40.4943	5.52274
													40.26	0.00272	8.54936	1.21448	40.5144	2.22991	40.5144	3.34393	40.5144	4.51111	40.5144	5.5183
													40.28	0.00278	8.55137	1.2229	40.5346	2.21836	40.5346	3.34996	40.5346	4.51304	40.5346	5.52385
													40.3	0.00305	8.55339	1.20269	40.5547	2.21994	40.5547	3.35599	40.5547	4.51304	40.5547	5.52038
													40.32	0.00347	8.5554	1.19764	40.5749	2.21574	40.5749	3.36115	40.5749	4.5124	40.5749	5.52177
													40.34	0.00378	8.55742	1.22626	40.595	2.21889	40.595	3.36546	40.595	4.50019	40.595	5.51719
													40.36	0.0037	8.55943	1.21616	40.6152	2.22781	40.6152	3.37149	40.6152	4.50726	40.6152	5.51927
													40.38	0.00355	8.56145	1.2229	40.6353	2.21994	40.6353	3.36718	40.6353	4.51496	40.6353	5.51483
													40.4	0.00366	8.56346	1.18754	40.6555	2.22308	40.6555	3.35426	40.6555	4.49827	40.6555	5.51996
													40.42	0.00423	8.56548	1.21448	40.6756	2.22308	40.6756	3.36029	40.6756	4.50469	40.6756	5.51733
													40.44	0.00536	8.56749	1.21953	40.6958	2.22256	40.6958	3.36718	40.6958	4.48478	40.6958	5.51983
													40.46	0.00697	8.5695	1.18586	40.7159	2.22204	40.7159	3.35168	40.7159	4.49313	40.7159	5.52246
													40.48	0.00858	8.57152	1.20438	40.736	2.22413	40.736	3.3534	40.736	4.50276	40.736	5.52385
													40.5	0.00983	8.57353	1.21111	40.7562	2.22833	40.7562	3.36632	40.7562	4.51304	40.7562	5.51761
													40.52	0.01111	8.57555	1.20606	40.7763	2.23043	40.7763	3.37149	40.7763	4.49891	40.7763	5.51983
													40.54	0.01284	8.57756	1.19596	40.7965	2.21941	40.7965	3.36374	40.7965	4.51946	40.7965	5.52232
													40.56	0.0155	8.57958	1.20943	40.8166	2.21784	40.8166	3.35771	40.8166	4.50019	40.8166	5.5158
													40.58	0.01814	8.58159	1.18418	40.8368	2.21364	40.8368	3.35426	40.8368	4.49698	40.8368	5.52163
													40.6	0.01805	8.58361	1.20101	40.8569	2.21889	40.8569	3.35943	40.8569	4.51175	40.8569	5.5208
													40.62	0.01487	8.58562	1.21111	40.8771	2.21836	40.8771	3.34651	40.8771	4.49955	40.8771	5.5208
													40.64	0.01075	8.58764	1.21785	40.8972	2.22099	40.8972	3.35599	40.8972	4.49249	40.8972	5.51996
													40.66	0.00739	8.58965	1.21111	40.9174	2.21941	40.9174	3.35426	40.9174	4.49827	40.9174	5.52024
													40.68	0.00515	8.59167	1.21953	40.9375	2.21836	40.9375	3.35254	40.9375	4.4957	40.9375	5.51664
													40.7	0.00379	8.59368	1.24141	40.9577	2.21417	40.9577	3.34479	40.9577	4.50148	40.9577	5.52107
													40.72	0.00298	8.59569	1.23805	40.9778	2.20944	40.9778	3.33704	40.9778	4.49441	40.9778	5.52246
													40.74	0.00248	8.59771	1.18249	40.9979	2.21574	40.9979	3.34393	40.9979	4.48349	40.9979	5.52052
													40.76	0.00218	8.59972	1.21616	41.0181	2.21941	41.0181	3.33962	41.0181	4.48157	41.0181	5.51885
													40.78	0.002	8.60174	1.23805	41.0382	2.21941	41.0382	3.34048	41.0382	4.50019	41.0382	5.52218
													40.8	0.0019	8.60375	1.20269	41.0584	2.22256	41.0584	3.34737	41.0584	4.48671	41.0584	5.52066
													40.82	0.00188	8.60577	1.21279	41.0785	2.21941	41.0785	3.36029	41.0785	4.46551	41.0785	5.51983
													40.84	0.00192	8.60778	1.22963	41.0987	2.22046	41.0987	3.33704	41.0987	4.47643	41.0987	5.51816
													40.86	0.00205	8.6098	1.2532	41.1188	2.21731	41.1188	3.35426	41.1188	4.49698	41.1188	5.51525
													40.88	0.00227	8.61181	1.22458	41.139	2.22676	41.139	3.36115	41.139	4.48221	41.139	5.51691
													40.9	0.00264	8.61383	1.22626	41.1591	2.23043	41.1591	3.33359	41.1591	4.47771	41.1591	5.51553
													40.92	0.00328	8.61584	1.24478	41.1793	2.22571	41.1793	3.36288	41.1793	4.46936	41.1793	5.51705
													40.94	0.00438	8.61785	1.20606	41.1994	2.22308	41.1994	3.35685	41.1994	4.479	41.1994	5.52038
													40.96	0.00624	8.61987	1.19259	41.2195	2.22518	41.2195	3.34134	41.2195	4.48735	41.2195	5.5165
													40.98	0.00916	8.62188	1.21279	41.2397	2.21941	41.2397	3.35254	41.2397	4.48606	41.2397	5.51816
													41	0.01302	8.6239	1.21616	41.2598	2.21784	41.2598	3.34737	41.2598	4.4957	41.2598	5.51802
													41.02	0.01604	8.62591	1.19596	41.28	2.21574	41.28	3.3534	41.28	4.49184	41.28	5.51678
													41.04	0.01532	8.62793	1.21279	41.3001	2.21731	41.3001	3.33876	41.3001	4.47258	41.3001	5.51608
													41.06	0.01178	8.62994	1.17576	41.3203	2.21417	41.3203	3.34565	41.3203	4.48221	41.3203	5.51567
													41.08	0.00836	8.63196	1.21953	41.3404	2.22151	41.3404	3.33531	41.3404	4.47771	41.3404	5.51858
													41.1	0.00609	8.63397	1.19596	41.3606	2.21574	41.3606	3.35512	41.3606	4.47065	41.3606	5.51691
													41.12	0.00482	8.63599	1.19596	41.3807	2.21522	41.3807	3.3534	41.3807	4.46872	41.3807	5.51497
													41.14	0.0043	8.638	1.24983	41.4009	2.21889	41.4009	3.34048	41.4009	4.48028	41.4009	5.5165
													41.16	0.00432	8.64001	1.21448	41.421	2.21731	41.421	3.34823	41.421	4.47707	41.421	5.51331
													41.18	0.0049	8.64203	1.16734	41.4411	2.21522	41.4411	3.34823	41.4411	4.48992	41.4411	5.51373
													41.2	0.0062	8.64404	1.21111	41.4613	2.21889	41.4613	3.34393	41.4613	4.47964	41.4613	5.51553
													41.22	0.00859	8.64606	1.24646	41.4814	2.21574	41.4814	3.32498	41.4814	4.4668	41.4814	5.51594
													41.24	0.01235	8.64807	1.22963	41.5016	2.20892	41.5016	3.34307	41.5016	4.47001	41.5016	5.51303
													41.26	0.01705	8.65009	1.21785	41.5217	2.21574	41.5217	3.34307	41.5217	4.48414	41.5217	5.5079
													41.28	0.02004	8.6521	1.2431	41.5419	2.22046	41.5419	3.34651	41.5419	4.47386	41.5419	5.5097
													41.3	0.01852	8.65412	1.22626	41.562	2.22151	41.562	3.3491	41.562	4.47836	41.562	5.50943
													41.32	0.01481	8.65613	1.2229	41.5822	2.21941	41.5822	3.34393	41.5822	4.48028	41.5822	5.51178
													41.34	0.01191	8.65815	1.20438	41.6023	2.21731	41.6023	3.33359	41.6023	4.47579	41.6023	5.51095
													41.36	0.01	8.66016	1.21785	41.6225	2.21207	41.6225	3.34307	41.6225	4.47193	41.6225	5.51414
													41.38	0.00809	8.66217	1.19933	41.6426	2.22204	41.6426	3.33618	41.6426	4.47771	41.6426	5.51054
													41.4	0.00607	8.66419	1.24646	41.6627	2.22728	41.6627	3.33531	41.6627	4.47643	41.6627	5.51109
													41.42	0.00444	8.6662	1.23805	41.6829	2.22361	41.6829	3.3491	41.6829	4.48671	41.6829	5.51192
													41.44	0.00332	8.66822	1.23805	41.703	2.22623	41.703	3.35685	41.703	4.48927	41.703	5.50957
													41.46	0.00261	8.67023	1.19764	41.7232	2.22571	41.7232	3.34996	41.7232	4.47258	41.7232	5.51026
													41.48	0.00216	8.67225	1.21279	41.7433	2.22728	41.7433	3.3534	41.7433	4.48221	41.7433	5.51262
													41.5	0.00188	8.67426	1.21616	41.7635	2.21994	41.7635	3.35254	41.7635	4.47514	41.7635	5.51178
													41.52	0.00171	8.67628	1.21448	41.7836	2.22518	41.7836	3.35082	41.7836	4.48092	41.7836	5.51206
													41.54	0.00159	8.67829	1.23973	41.8038	2.22046	41.8038	3.34479	41.8038	4.49891	41.8038	5.5158
													41.56	0.00158	8.68031	1.21953	41.8239	2.21836	41.8239	3.3422	41.8239	4.4912	41.8239	5.51151
													41.58	0.00164	8.68232	1.24478	41.8441	2.21417	41.8441	3.35168	41.8441	4.47836	41.8441	5.51525
													41.6	0.00181	8.68434	1.19596	41.8642	2.22151	41.8642	3.32842	41.8642	4.47836	41.8642	5.51275
													41.62	0.00214	8.68635	1.22626	41.8843	2.21049	41.8843	3.32412	41.8843	4.49184	41.8843	5.51525
													41.64	0.00259	8.68836	1.20101	41.9045	2.21941	41.9045	3.34048	41.9045	4.47707	41.9045	5.51345
													41.66	0.003	8.69038	1.21448	41.9246	2.21364	41.9246	3.33359	41.9246	4.47322	41.9246	5.51331
													41.68	0.00307	8.69239	1.20438	41.9448	2.21364	41.9448	3.34565	41.9448	4.48799	41.9448	5.51608
													41.7	0.00296	8.69441	1.18923	41.9649	2.21731	41.9649	3.33273	41.9649	4.47386	41.9649	5.51608
													41.72	0.00303	8.69642	1.22458	41.9851	2.20839	41.9851	3.33273	41.9851	4.48927	41.9851	5.51525
													41.74	0.00353	8.69844	1.19764	42.0052	2.21154	42.0052	3.3379	42.0052	4.49891	42.0052	5.51899
													41.76	0.00464	8.70045	1.21616	42.0254	2.21417	42.0254	3.3379	42.0254	4.49505	42.0254	5.51386
													41.78	0.00655	8.70247	1.18586	42.0455	2.21049	42.0455	3.33704	42.0455	4.48028	42.0455	5.51539
													41.8	0.00921	8.70448	1.21448	42.0657	2.20944	42.0657	3.33445	42.0657	4.5034	42.0657	5.51691
													41.82	0.01175	8.7065	1.21785	42.0858	2.21784	42.0858	3.3491	42.0858	4.4957	42.0858	5.51636
													41.84	0.01218	8.70851	1.21279	42.106	2.21102	42.106	3.32326	42.106	4.48092	42.106	5.51608
													41.86	0.00988	8.71052	1.21111	42.1261	2.21679	42.1261	3.33704	42.1261	4.49249	42.1261	5.51691
													41.88	0.00697	8.71254	1.22795	42.1462	2.21574	42.1462	3.34651	42.1462	4.49249	42.1462	5.51733
													41.9	0.00476	8.71455	1.21279	42.1664	2.21469	42.1664	3.32929	42.1664	4.5034	42.1664	5.52288
													41.92	0.00337	8.71657	1.22963	42.1865	2.21259	42.1865	3.33101	42.1865	4.50019	42.1865	5.5183
													41.94	0.00255	8.71858	1.17576	42.2067	2.21417	42.2067	3.33962	42.2067	4.48606	42.2067	5.51885
													41.96	0.00211	8.7206	1.19091	42.2268	2.21941	42.2268	3.35168	42.2268	4.47964	42.2268	5.52343
													41.98	0.00188	8.72261	1.18418	42.247	2.21889	42.247	3.34651	42.247	4.49184	42.247	5.52066
													42	0.00182	8.72463	1.21111	42.2671	2.21574	42.2671	3.3422	42.2671	4.5034	42.2671	5.51872
													42.02	0.00191	8.72664	1.25825	42.2873	2.22151	42.2873	3.33962	42.2873	4.49441	42.2873	5.52052
													42.04	0.00222	8.72866	1.18923	42.3074	2.22361	42.3074	3.33531	42.3074	4.49891	42.3074	5.5208
													42.06	0.00278	8.73067	1.18923	42.3276	2.22204	42.3276	3.34479	42.3276	4.50212	42.3276	5.51872
													42.08	0.00362	8.73268	1.20269	42.3477	2.22204	42.3477	3.33531	42.3477	4.48863	42.3477	5.51885
													42.1	0.00434	8.7347	1.21785	42.3678	2.22256	42.3678	3.34737	42.3678	4.50726	42.3678	5.52343
													42.12	0.00429	8.73671	1.25657	42.388	2.20997	42.388	3.34737	42.388	4.49184	42.388	5.51525
													42.14	0.00351	8.73873	1.19596	42.4081	2.22728	42.4081	3.36029	42.4081	4.479	42.4081	5.52343
													42.16	0.00267	8.74074	1.21448	42.4283	2.21994	42.4283	3.3491	42.4283	4.48992	42.4283	5.51983
													42.18	0.00208	8.74276	1.2431	42.4484	2.22466	42.4484	3.34823	42.4484	4.49441	42.4484	5.51678
													42.2	0.00173	8.74477	1.20101	42.4686	2.21889	42.4686	3.32756	42.4686	4.48863	42.4686	5.51955
													42.22	0.00156	8.74679	1.233	42.4887	2.21574	42.4887	3.34307	42.4887	4.48542	42.4887	5.5183
													42.24	0.0015	8.7488	1.20438	42.5089	2.21417	42.5089	3.33704	42.5089	4.50148	42.5089	5.52177
													42.26	0.00152	8.75082	1.22458	42.529	2.21941	42.529	3.34565	42.529	4.47065	42.529	5.51941
													42.28	0.0016	8.75283	1.21616	42.5492	2.22046	42.5492	3.34479	42.5492	4.4957	42.5492	5.5226
													42.3	0.00173	8.75484	1.23805	42.5693	2.22938	42.5693	3.33876	42.5693	4.49313	42.5693	5.51622
													42.32	0.00193	8.75686	1.233	42.5894	2.21469	42.5894	3.33015	42.5894	4.47001	42.5894	5.51913
													42.34	0.00222	8.75887	1.24646	42.6096	2.21469	42.6096	3.34307	42.6096	4.48349	42.6096	5.51941
													42.36	0.00264	8.76089	1.20438	42.6297	2.21626	42.6297	3.34393	42.6297	4.4745	42.6297	5.51775
													42.38	0.00329	8.7629	1.21785	42.6499	2.22361	42.6499	3.34737	42.6499	4.47771	42.6499	5.51913
													42.4	0.0043	8.76492	1.21785	42.67	2.21889	42.67	3.34565	42.67	4.47065	42.67	5.51733
													42.42	0.00589	8.76693	1.23131	42.6902	2.22204	42.6902	3.34565	42.6902	4.46808	42.6902	5.51733
													42.44	0.00827	8.76895	1.22458	42.7103	2.21731	42.7103	3.35168	42.7103	4.46872	42.7103	5.51983
													42.46	0.01134	8.77096	1.23131	42.7305	2.22046	42.7305	3.34737	42.7305	4.47322	42.7305	5.51705
													42.48	0.01418	8.77298	1.20438	42.7506	2.22833	42.7506	3.34048	42.7506	4.47001	42.7506	5.52357
													42.5	0.01624	8.77499	1.23973	42.7708	2.22781	42.7708	3.33273	42.7708	4.48285	42.7708	5.52024
													42.52	0.0191	8.777	1.22963	42.7909	2.22728	42.7909	3.35082	42.7909	4.47964	42.7909	5.5226
													42.54	0.02319	8.77902	1.19933	42.811	2.22361	42.811	3.33618	42.811	4.47258	42.811	5.51691
													42.56	0.02574	8.78103	1.22458	42.8312	2.21626	42.8312	3.33187	42.8312	4.48092	42.8312	5.51983
													42.58	0.02487	8.78305	1.19933	42.8513	2.22886	42.8513	3.33962	42.8513	4.47836	42.8513	5.51747
													42.6	0.02267	8.78506	1.21953	42.8715	2.21522	42.8715	3.33531	42.8715	4.47386	42.8715	5.51816
													42.62	0.01948	8.78708	1.22458	42.8916	2.21784	42.8916	3.34823	42.8916	4.47322	42.8916	5.51705
													42.64	0.01566	8.78909	1.21279	42.9118	2.21626	42.9118	3.33187	42.9118	4.46808	42.9118	5.51678
													42.66	0.01269	8.79111	1.20606	42.9319	2.21259	42.9319	3.34393	42.9319	4.47322	42.9319	5.51913
													42.68	0.01047	8.79312	1.20269	42.9521	2.21364	42.9521	3.34048	42.9521	4.4668	42.9521	5.51608
													42.7	0.00835	8.79514	1.22626	42.9722	2.22256	42.9722	3.35168	42.9722	4.45395	42.9722	5.51594
													42.72	0.00657	8.79715	1.22458	42.9924	2.21889	42.9924	3.34048	42.9924	4.46872	42.9924	5.51567
													42.74	0.00546	8.79917	1.21616	43.0125	2.21154	43.0125	3.33531	43.0125	4.46423	43.0125	5.5165
													42.76	0.0051	8.80118	1.21616	43.0327	2.21417	43.0327	3.33618	43.0327	4.47193	43.0327	5.51872
													42.78	0.00552	8.80319	1.19259	43.0528	2.22099	43.0528	3.34479	43.0528	4.47386	43.0528	5.5208
													42.8	0.0068	8.80521	1.20774	43.0729	2.22099	43.0729	3.33359	43.0729	4.479	43.0729	5.51969
													42.82	0.00889	8.80722	1.18923	43.0931	2.21784	43.0931	3.33962	43.0931	4.46037	43.0931	5.52218
													42.84	0.01092	8.80924	1.23131	43.1132	2.22361	43.1132	3.33531	43.1132	4.46166	43.1132	5.52177
													42.86	0.01096	8.81125	1.21279	43.1334	2.21626	43.1334	3.33187	43.1334	4.46808	43.1334	5.52107
													42.88	0.00885	8.81327	1.22458	43.1535	2.22046	43.1535	3.32326	43.1535	4.46294	43.1535	5.51927
													42.9	0.00642	8.81528	1.18754	43.1737	2.21312	43.1737	3.34479	43.1737	4.45973	43.1737	5.52135
													42.92	0.00452	8.8173	1.22626	43.1938	2.21522	43.1938	3.3491	43.1938	4.46358	43.1938	5.51844
													42.94	0.00323	8.81931	1.22121	43.214	2.22151	43.214	3.34823	43.214	4.46423	43.214	5.52038
													42.96	0.00243	8.82133	1.21111	43.2341	2.22099	43.2341	3.32756	43.2341	4.45973	43.2341	5.52135
													42.98	0.00194	8.82334	1.19091	43.2543	2.22518	43.2543	3.33445	43.2543	4.47001	43.2543	5.52218
													43	0.00163	8.82535	1.22458	43.2744	2.22204	43.2744	3.3491	43.2744	4.46936	43.2744	5.51747
													43.02	0.00143	8.82737	1.20269	43.2945	2.22676	43.2945	3.34737	43.2945	4.46615	43.2945	5.51899
													43.04	0.00132	8.82938	1.21279	43.3147	2.23148	43.3147	3.36804	43.3147	4.46744	43.3147	5.5208
													43.06	0.00127	8.8314	1.21616	43.3348	2.22676	43.3348	3.35771	43.3348	4.49377	43.3348	5.51636
													43.08	0.00131	8.83341	1.19596	43.355	2.22571	43.355	3.35943	43.355	4.48028	43.355	5.51872
													43.1	0.00143	8.83543	1.21279	43.3751	2.22623	43.3751	3.3534	43.3751	4.47579	43.3751	5.5219
													43.12	0.00165	8.83744	1.23973	43.3953	2.21731	43.3953	3.35943	43.3953	4.49441	43.3953	5.51872
													43.14	0.00183	8.83946	1.21953	43.4154	2.22361	43.4154	3.36288	43.4154	4.47514	43.4154	5.51802
													43.16	0.00178	8.84147	1.20774	43.4356	2.21889	43.4356	3.34393	43.4356	4.47322	43.4356	5.5219
													43.18	0.00154	8.84349	1.22458	43.4557	2.22204	43.4557	3.35512	43.4557	4.46808	43.4557	5.51525
													43.2	0.0013	8.8455	1.22795	43.4759	2.21994	43.4759	3.36891	43.4759	4.45652	43.4759	5.5219
													43.22	0.00115	8.84751	1.19259	43.496	2.22099	43.496	3.35685	43.496	4.47129	43.496	5.5208
													43.24	0.0011	8.84953	1.22963	43.5161	2.21941	43.5161	3.35943	43.5161	4.47322	43.5161	5.52066
													43.26	0.00114	8.85154	1.19091	43.5363	2.21102	43.5363	3.36546	43.5363	4.47836	43.5363	5.52024
													43.28	0.00127	8.85356	1.21448	43.5564	2.20787	43.5564	3.35771	43.5564	4.47258	43.5564	5.52343
													43.3	0.00149	8.85557	1.22963	43.5766	2.20997	43.5766	3.36288	43.5766	4.47065	43.5766	5.51539
													43.32	0.00179	8.85759	1.20438	43.5967	2.21049	43.5967	3.35943	43.5967	4.47065	43.5967	5.51955
													43.34	0.00202	8.8596	1.23805	43.6169	2.21154	43.6169	3.36029	43.6169	4.45459	43.6169	5.51885
													43.36	0.00207	8.86162	1.23131	43.637	2.20997	43.637	3.34651	43.637	4.46808	43.637	5.51802
													43.38	0.00206	8.86363	1.20269	43.6572	2.20735	43.6572	3.33273	43.6572	4.47386	43.6572	5.51955
													43.4	0.00221	8.86565	1.21448	43.6773	2.20892	43.6773	3.33704	43.6773	4.47065	43.6773	5.5183
													43.42	0.00264	8.86766	1.23973	43.6975	2.21049	43.6975	3.35082	43.6975	4.4623	43.6975	5.51705
													43.44	0.00352	8.86967	1.21111	43.7176	2.20787	43.7176	3.34393	43.7176	4.47836	43.7176	5.51955
													43.46	0.00508	8.87169	1.21953	43.7377	2.21049	43.7377	3.3422	43.7377	4.47258	43.7377	5.51761
													43.48	0.0075	8.8737	1.20606	43.7579	2.20577	43.7579	3.35082	43.7579	4.47643	43.7579	5.51331
													43.5	0.01054	8.87572	1.21785	43.778	2.21679	43.778	3.33187	43.778	4.48285	43.778	5.51775
													43.52	0.01249	8.87773	1.17576	43.7982	2.21417	43.7982	3.32326	43.7982	4.46744	43.7982	5.51289
													43.54	0.0113	8.87975	1.22963	43.8183	2.21259	43.8183	3.32498	43.8183	4.47964	43.8183	5.5165
													43.56	0.00834	8.88176	1.20606	43.8385	2.21154	43.8385	3.32584	43.8385	4.47001	43.8385	5.5165
													43.58	0.00572	8.88378	1.22458	43.8586	2.21364	43.8586	3.33962	43.8586	4.47514	43.8586	5.51165
													43.6	0.00398	8.88579	1.24646	43.8788	2.20682	43.8788	3.3379	43.8788	4.48092	43.8788	5.51442
													43.62	0.00297	8.88781	1.23973	43.8989	2.21154	43.8989	3.33359	43.8989	4.47065	43.8989	5.51317
													43.64	0.00245	8.88982	1.19764	43.9191	2.20787	43.9191	3.35168	43.9191	4.48157	43.9191	5.5122
													43.66	0.00225	8.89184	1.20774	43.9392	2.21154	43.9392	3.3491	43.9392	4.47514	43.9392	5.51012
													43.68	0.00231	8.89385	1.20774	43.9594	2.21049	43.9594	3.33445	43.9594	4.48349	43.9594	5.51095
													43.7	0.00264	8.89586	1.20438	43.9795	2.21312	43.9795	3.33876	43.9795	4.47193	43.9795	5.51137
													43.72	0.00332	8.89788	1.23636	43.9996	2.21574	43.9996	3.33962	43.9996	4.48671	43.9996	5.51054
													43.74	0.00437	8.89989	1.22795	44.0198	2.21207	44.0198	3.35512	44.0198	4.479	44.0198	5.51081
													43.76	0.00549	8.90191	1.22795	44.0399	2.22151	44.0399	3.34134	44.0399	4.48092	44.0399	5.51095
													43.78	0.00613	8.90392	1.21953	44.0601	2.21679	44.0601	3.35426	44.0601	4.47643	44.0601	5.51109
													43.8	0.0064	8.90594	1.19428	44.0802	2.21259	44.0802	3.3267	44.0802	4.48349	44.0802	5.50749
													43.82	0.00646	8.90795	1.19933	44.1004	2.21784	44.1004	3.34048	44.1004	4.48221	44.1004	5.51414
													43.84	0.00574	8.90997	1.22121	44.1205	2.21102	44.1205	3.32584	44.1205	4.47836	44.1205	5.51123
													43.86	0.00455	8.91198	1.21785	44.1407	2.20997	44.1407	3.31895	44.1407	4.48606	44.1407	5.51012
													43.88	0.00354	8.914	1.19428	44.1608	2.20892	44.1608	3.32756	44.1608	4.48157	44.1608	5.5122
													43.9	0.00283	8.91601	1.21279	44.181	2.20525	44.181	3.33273	44.181	4.47707	44.181	5.50721
													43.92	0.00237	8.91802	1.21111	44.2011	2.20944	44.2011	3.34393	44.2011	4.47386	44.2011	5.51109
													43.94	0.00217	8.92004	1.19764	44.2212	2.20525	44.2212	3.33187	44.2212	4.4745	44.2212	5.51234
													43.96	0.00222	8.92205	1.20438	44.2414	2.21207	44.2414	3.33704	44.2414	4.48221	44.2414	5.5097
													43.98	0.00237	8.92407	1.23468	44.2615	2.21364	44.2615	3.33704	44.2615	4.46294	44.2615	5.51262
													44	0.00234	8.92608	1.233	44.2817	2.21207	44.2817	3.33101	44.2817	4.46423	44.2817	5.50984
													44.02	0.00208	8.9281	1.21785	44.3018	2.20944	44.3018	3.32756	44.3018	4.47193	44.3018	5.51123
													44.04	0.00183	8.93011	1.22458	44.322	2.20892	44.322	3.34048	44.322	4.45331	44.322	5.5104
													44.06	0.00171	8.93213	1.20606	44.3421	2.21259	44.3421	3.34737	44.3421	4.44367	44.3421	5.51248
													44.08	0.00175	8.93414	1.17576	44.3623	2.21574	44.3623	3.32756	44.3623	4.45716	44.3623	5.50818
													44.1	0.00196	8.93616	1.19428	44.3824	2.20262	44.3824	3.32153	44.3824	4.46423	44.3824	5.51012
													44.12	0.0024	8.93817	1.21616	44.4026	2.21154	44.4026	3.3379	44.4026	4.44881	44.4026	5.50846
													44.14	0.00319	8.94018	1.23468	44.4227	2.20735	44.4227	3.33273	44.4227	4.4578	44.4227	5.51068
													44.16	0.00451	8.9422	1.19428	44.4428	2.20682	44.4428	3.32498	44.4428	4.4501	44.4428	5.51331
													44.18	0.00654	8.94421	1.20774	44.463	2.21049	44.463	3.32153	44.463	4.45588	44.463	5.50901
													44.2	0.00897	8.94623	1.19764	44.4831	2.20839	44.4831	3.32412	44.4831	4.4668	44.4831	5.50693
													44.22	0.01053	8.94824	1.20438	44.5033	2.21207	44.5033	3.32153	44.5033	4.45331	44.5033	5.50887
													44.24	0.01036	8.95026	1.20438	44.5234	2.20997	44.5234	3.32498	44.5234	4.45459	44.5234	5.50735
													44.26	0.00979	8.95227	1.20774	44.5436	2.21207	44.5436	3.33015	44.5436	4.46037	44.5436	5.50818
													44.28	0.0095	8.95429	1.21616	44.5637	2.21679	44.5637	3.31809	44.5637	4.45845	44.5637	5.50374
													44.3	0.00852	8.9563	1.22795	44.5839	2.21469	44.5839	3.32326	44.5839	4.45267	44.5839	5.51331
													44.32	0.00665	8.95832	1.21953	44.604	2.21784	44.604	3.33187	44.604	4.45138	44.604	5.5104
													44.34	0.00488	8.96033	1.22963	44.6242	2.20315	44.6242	3.32326	44.6242	4.45395	44.6242	5.51026
													44.36	0.00371	8.96234	1.17407	44.6443	2.21679	44.6443	3.31895	44.6443	4.46101	44.6443	5.51192
													44.38	0.00306	8.96436	1.21616	44.6644	2.21312	44.6644	3.32842	44.6644	4.45331	44.6644	5.50638
													44.4	0.00263	8.96637	1.20438	44.6846	2.21154	44.6846	3.33618	44.6846	4.47258	44.6846	5.50957
													44.42	0.00228	8.96839	1.22121	44.7047	2.21049	44.7047	3.3267	44.7047	4.46551	44.7047	5.51192
													44.44	0.00204	8.9704	1.20774	44.7249	2.21364	44.7249	3.33101	44.7249	4.46872	44.7249	5.51137
													44.46	0.00187	8.97242	1.20774	44.745	2.20839	44.745	3.33187	44.745	4.46294	44.745	5.51012
													44.48	0.00166	8.97443	1.19428	44.7652	2.20787	44.7652	3.34134	44.7652	4.45074	44.7652	5.51068
													44.5	0.00143	8.97645	1.24983	44.7853	2.21154	44.7853	3.3379	44.7853	4.46808	44.7853	5.51095
													44.52	0.00128	8.97846	1.23636	44.8055	2.20735	44.8055	3.33962	44.8055	4.4745	44.8055	5.50929
													44.54	0.00125	8.98048	1.21785	44.8256	2.21469	44.8256	3.31206	44.8256	4.45909	44.8256	5.50735
													44.56	0.00137	8.98249	1.22121	44.8458	2.20839	44.8458	3.33445	44.8458	4.48414	44.8458	5.51442
													44.58	0.00162	8.98451	1.24141	44.8659	2.20787	44.8659	3.33445	44.8659	4.47771	44.8659	5.5104
													44.6	0.00191	8.98652	1.21111	44.8861	2.22256	44.8861	3.33273	44.8861	4.4623	44.8861	5.50693
													44.62	0.00201	8.98853	1.20606	44.9062	2.20892	44.9062	3.32412	44.9062	4.47771	44.9062	5.5097
													44.64	0.00178	8.99055	1.23468	44.9263	2.22046	44.9263	3.33618	44.9263	4.47386	44.9263	5.50998
													44.66	0.00145	8.99256	1.20774	44.9465	2.21154	44.9465	3.3379	44.9465	4.46551	44.9465	5.5097
													44.68	0.00119	8.99458	1.23131	44.9666	2.21522	44.9666	3.32239	44.9666	4.46808	44.9666	5.51123
													44.7	0.00103	8.99659	1.19764	44.9868	2.21522	44.9868	3.32929	44.9868	4.47001	44.9868	5.50929
													44.72	0.000951594	8.99861	1.20606	45.0069	2.21259	45.0069	3.33187	45.0069	4.4623	45.0069	5.51165
													44.74	0.000938141	9.00062	1.2532	45.0271	2.21259	45.0271	3.33359	45.0271	4.4745	45.0271	5.51373
													44.76	0.000973955	9.00264	1.22963	45.0472	2.21207	45.0472	3.33876	45.0472	4.46487	45.0472	5.50679
													44.78	0.00106	9.00465	1.21953	45.0674	2.22204	45.0674	3.3422	45.0674	4.47643	45.0674	5.51081
													44.8	0.00119	9.00667	1.21448	45.0875	2.21522	45.0875	3.33101	45.0875	4.47707	45.0875	5.51109
													44.82	0.00139	9.00868	1.23973	45.1077	2.20892	45.1077	3.33531	45.1077	4.48092	45.1077	5.51012
													44.84	0.00172	9.01069	1.18418	45.1278	2.21154	45.1278	3.33015	45.1278	4.47707	45.1278	5.51303
													44.86	0.00225	9.01271	1.20438	45.1479	2.21364	45.1479	3.34307	45.1479	4.47322	45.1479	5.51026
													44.88	0.00316	9.01472	1.22121	45.1681	2.21417	45.1681	3.33101	45.1681	4.4668	45.1681	5.51192
													44.9	0.00467	9.01674	1.23131	45.1882	2.21207	45.1882	3.34393	45.1882	4.48285	45.1882	5.50804
													44.92	0.00699	9.01875	1.20774	45.2084	2.21417	45.2084	3.34393	45.2084	4.47707	45.2084	5.50943
													44.94	0.00988	9.02077	1.21448	45.2285	2.20892	45.2285	3.32412	45.2285	4.46872	45.2285	5.50832
													44.96	0.01171	9.02278	1.21785	45.2487	2.21574	45.2487	3.32842	45.2487	4.46872	45.2487	5.50984
[truncated: 15,073 more rows]

## Sheet: Fig. 3
Fig.3b	Wavelength (nm)	4CN(ET2) Normalized PL Intensity	Wavelength (nm)	4CN(MT) Normalized PL Intensity	Wavelength (nm)	4CN(ET1) Normalized PL Intensity	Wavelength (nm)	4CN(Non2) Normalized PL Intensity	Wavelength (nm)	4CN(DCM) Normalized PL Intensity	Wavelength (nm)	4CN(TCM) Normalized PL Intensity	Wavelength (nm)	4CN(THF) Normalized PL Intensity			Fig.3c	2 theta/degree	4CN(ET2)-Simulated	2 theta/degree	4CN(MT)-Simulated	2 theta/degree	4CN(ET1)-Simulated	2 theta/degree	4CN(Non2)-Simulated	2 theta/degree	4CN(Non1)-Simulated	2 theta/degree	4CN(DCM)-Simulated	2 theta/degree	4CN(TCM)-Simulated	2 theta/degree	4CN(THF)-Simulated
	367	0.45263	385	0.02936	385	0.00417	385	0.26962	385	0.00368	358	0.1294	385	0.16555				5	0	5	1.1	5	2.2	5	3.3	5	4.4	5	5.5	5	6.6	5	7.7
	368	0.42049	386	0.02934	386	0.00744	386	0.26781	386	0.00349	359	0.12341	386	0.15327				5.02	0	5.02	1.1	5.02	2.2	5.02	3.3	5.02	4.4	5.02	5.5	5.02	6.6	5.02	7.7
	369	0.39523	387	0.03043	387	0.01114	387	0.26647	387	0.00338	360	0.11759	387	0.14147				5.04	0	5.04	1.1	5.04	2.2	5.04	3.3	5.04	4.4	5.04	5.5	5.04	6.6	5.04	7.7
	370	0.37383	388	0.03262	388	0.01528	388	0.2656	388	0.00334	361	0.11196	388	0.13014				5.06	0	5.06	1.1	5.06	2.2	5.06	3.3	5.06	4.4	5.06	5.5	5.06	6.6	5.06	7.7
	371	0.35571	389	0.03592	389	0.01984	389	0.26519	389	0.00338	362	0.10651	389	0.11929				5.08	0	5.08	1.1	5.08	2.2	5.08	3.3	5.08	4.4	5.08	5.5	5.08	6.6	5.08	7.7
	372	0.34112	390	0.04032	390	0.02483	390	0.26524	390	0.00349	363	0.10124	390	0.10891				5.1	0	5.1	1.1	5.1	2.2	5.1	3.3	5.1	4.4	5.1	5.5	5.1	6.6	5.1	7.7
	373	0.33051	391	0.04583	391	0.03026	391	0.26575	391	0.00368	364	0.09615	391	0.09901				5.12	0	5.12	1.1	5.12	2.2	5.12	3.3	5.12	4.4	5.12	5.5	5.12	6.6	5.12	7.7
	374	0.32138	392	0.05244	392	0.03611	392	0.26673	392	0.00395	365	0.09124	392	0.08959				5.14	0	5.14	1.1	5.14	2.2	5.14	3.3	5.14	4.4	5.14	5.5	5.14	6.6	5.14	7.7
	375	0.31479	393	0.06016	393	0.04239	393	0.26817	393	0.00429	366	0.08651	393	0.08064				5.16	0	5.16	1.1	5.16	2.2	5.16	3.3	5.16	4.4	5.16	5.5	5.16	6.6	5.16	7.7
	376	0.30959	394	0.06898	394	0.0491	394	0.27008	394	0.00471	367	0.08197	394	0.07217				5.18	0	5.18	1.1	5.18	2.2	5.18	3.3	5.18	4.4	5.18	5.5	5.18	6.6	5.18	7.7
	377	0.30592	395	0.07891	395	0.05624	395	0.27245	395	0.0052	368	0.0776	395	0.06417				5.2	0	5.2	1.1	5.2	2.2	5.2	3.3	5.2	4.4	5.2	5.5	5.2	6.6	5.2	7.7
	378	0.30366	396	0.08994	396	0.06381	396	0.27529	396	0.00577	369	0.07342	396	0.05665				5.22	0	5.22	1.1	5.22	2.2	5.22	3.3	5.22	4.4	5.22	5.5	5.22	6.6	5.22	7.7
	379	0.30374	397	0.10208	397	0.07181	397	0.27858	397	0.00642	370	0.06941	397	0.04961				5.24	0	5.24	1.1	5.24	2.2	5.24	3.3	5.24	4.4	5.24	5.5	5.24	6.6	5.24	7.7
	380	0.30514	398	0.11532	398	0.08024	398	0.28235	398	0.00714	371	0.06559	398	0.04304				5.26	0	5.26	1.1	5.26	2.2	5.26	3.3	5.26	4.4	5.26	5.5	5.26	6.6	5.26	7.7
	381	0.30812	399	0.12967	399	0.0891	399	0.28657	399	0.00794	372	0.06195	399	0.03695				5.28	0	5.28	1.1	5.28	2.2	5.28	3.3	5.28	4.4	5.28	5.5	5.28	6.6	5.28	7.7
	382	0.31136	400	0.14513	400	0.09839	400	0.29126	400	0.00881	373	0.05849	400	0.03133				5.3	0	5.3	1.1	5.3	2.2	5.3	3.3	5.3	4.4	5.3	5.5	5.3	6.6	5.3	7.7
	383	0.31558	401	0.16208	401	0.10843	401	0.29641	401	0.00972	374	0.05521	401	0.02619				5.32	0	5.32	1.1	5.32	2.2	5.32	3.3	5.32	4.4	5.32	5.5	5.32	6.6	5.32	7.7
	384	0.32161	402	0.18062	402	0.11888	402	0.30203	402	0.0107	375	0.05211	402	0.02153				5.34	0	5.34	1.1	5.34	2.2	5.34	3.3	5.34	4.4	5.34	5.5	5.34	6.6	5.34	7.7
	385	0.32117	403	0.20027	403	0.12976	403	0.30811	403	0.01172	376	0.04919	403	0.01734				5.36	0	5.36	1.1	5.36	2.2	5.36	3.3	5.36	4.4	5.36	5.5	5.36	6.6	5.36	7.7
	386	0.32219	404	0.22077	404	0.1409	404	0.31466	404	0.01283	377	0.04645	404	0.01363				5.38	0	5.38	1.1	5.38	2.2	5.38	3.3	5.38	4.4	5.38	5.5	5.38	6.6	5.38	7.7
	387	0.32495	405	0.24259	405	0.15251	405	0.32167	405	0.01403	378	0.04389	405	0.01039				5.4	0	5.4	1.1	5.4	2.2	5.4	3.3	5.4	4.4	5.4	5.5	5.4	6.6	5.4	7.7
	388	0.32905	406	0.26521	406	0.16428	406	0.32914	406	0.01522	379	0.04152	406	0.00763				5.42	0	5.42	1.1	5.42	2.2	5.42	3.3	5.42	4.4	5.42	5.5	5.42	6.6	5.42	7.7
	389	0.33353	407	0.2883	407	0.17653	407	0.33707	407	0.01655	380	0.03932	407	0.00535				5.44	0	5.44	1.1	5.44	2.2	5.44	3.30001	5.44	4.4	5.44	5.5	5.44	6.6	5.44	7.7
	390	0.33955	408	0.31271	408	0.18908	408	0.34547	408	0.0179	381	0.03731	408	0.00354				5.46	0	5.46	1.1	5.46	2.2	5.46	3.30001	5.46	4.4	5.46	5.5	5.46	6.6	5.46	7.7
	391	0.34686	409	0.33795	409	0.2019	409	0.35434	409	0.01931	382	0.03548	409	0.00221				5.48	0	5.48	1.1	5.48	2.2	5.48	3.30001	5.48	4.4	5.48	5.5	5.48	6.6	5.48	7.7
	392	0.35486	410	0.36362	410	0.2152	410	0.36367	410	0.02072	383	0.03382	410	0.00136				5.5	0	5.5	1.1	5.5	2.2	5.5	3.30001	5.5	4.4	5.5	5.5	5.5	6.6	5.5	7.7
	393	0.36371	411	0.39053	411	0.22896	411	0.37346	411	0.02237	384	0.03235	411	0.000976122				5.52	0	5.52	1.1	5.52	2.2	5.52	3.30001	5.52	4.4	5.52	5.5	5.52	6.6	5.52	7.7
	394	0.37351	412	0.41748	412	0.24299	412	0.38371	412	0.02418	385	0.03106	412	0.00107				5.54	0	5.54	1.1	5.54	2.2	5.54	3.30002	5.54	4.4	5.54	5.5	5.54	6.6	5.54	7.7
	395	0.38414	413	0.44503	413	0.25753	413	0.39443	413	0.02601	386	0.02995	413	0.00165				5.56	0	5.56	1.1	5.56	2.2	5.56	3.30003	5.56	4.4	5.56	5.5	5.56	6.6	5.56	7.7
	396	0.39478	414	0.47287	414	0.27223	414	0.40561	414	0.02807	387	0.02902	414	0.00269				5.58	0	5.58	1.1	5.58	2.2	5.58	3.30004	5.58	4.4	5.58	5.5	5.58	6.6	5.58	7.7
	397	0.40656	415	0.50102	415	0.28712	415	0.41726	415	0.03028	388	0.02827	415	0.00422				5.6	0	5.6	1.1	5.6	2.2	5.6	3.30007	5.6	4.4	5.6	5.5	5.6	6.6	5.6	7.7
	398	0.41887	416	0.52892	416	0.30221	416	0.43274	416	0.03262	389	0.02886	416	0.00622				5.62	0	5.62	1.1	5.62	2.2	5.62	3.3001	5.62	4.4	5.62	5.5	5.62	6.6	5.62	7.7
	399	0.43193	417	0.55646	417	0.31775	417	0.44856	417	0.03529	390	0.02954	417	0.0087				5.64	0	5.64	1.1	5.64	2.2	5.64	3.30012	5.64	4.4	5.64	5.5	5.64	6.6	5.64	7.7
	400	0.44552	418	0.5841	418	0.33388	418	0.46455	418	0.03838	391	0.03023	418	0.01165				5.66	0	5.66	1.1	5.66	2.2	5.66	3.30012	5.66	4.4	5.66	5.5	5.66	6.6	5.66	7.7
	401	0.45923	419	0.61159	419	0.35013	419	0.48123	419	0.04191	392	0.03103	419	0.01508				5.68	0	5.68	1.1	5.68	2.2	5.68	3.30009	5.68	4.4	5.68	5.5	5.68	6.6	5.68	7.7
	402	0.47351	420	0.63904	420	0.36682	420	0.49853	420	0.04582	393	0.03197	420	0.01898				5.7	0	5.7	1.1	5.7	2.2	5.7	3.30006	5.7	4.4	5.7	5.5	5.7	6.6	5.7	7.7
	403	0.48863	421	0.66556	421	0.3838	421	0.51594	421	0.05029	394	0.03301	421	0.02336				5.72	0	5.72	1.1	5.72	2.2	5.72	3.30004	5.72	4.4	5.72	5.5	5.72	6.6	5.72	7.7
	404	0.50407	422	0.69136	422	0.40088	422	0.53399	422	0.05555	395	0.0342	422	0.02822				5.74	0	5.74	1.1	5.74	2.2	5.74	3.30003	5.74	4.4	5.74	5.5	5.74	6.6	5.74	7.7
	405	0.5199	423	0.71688	423	0.41838	423	0.55212	423	0.06163	396	0.0354	423	0.03355				5.76	0	5.76	1.1	5.76	2.2	5.76	3.30002	5.76	4.4	5.76	5.5	5.76	6.6	5.76	7.7
	406	0.53649	424	0.74141	424	0.43633	424	0.57043	424	0.06841	397	0.03668	424	0.03936				5.78	0	5.78	1.1	5.78	2.2	5.78	3.30001	5.78	4.4	5.78	5.5	5.78	6.6	5.78	7.7
	407	0.55289	425	0.76528	425	0.45426	425	0.58865	425	0.07599	398	0.03791	425	0.04565				5.8	0	5.8	1.1	5.8	2.2	5.8	3.30001	5.8	4.4	5.8	5.5	5.8	6.6	5.8	7.7
	408	0.56948	426	0.78806	426	0.47264	426	0.60693	426	0.08456	399	0.03922	426	0.05241				5.82	0	5.82	1.1	5.82	2.2	5.82	3.30001	5.82	4.4	5.82	5.5	5.82	6.6	5.82	7.7
	409	0.58543	427	0.80959	427	0.49117	427	0.62483	427	0.09411	400	0.04055	427	0.05965				5.84	0	5.84	1.1	5.84	2.2	5.84	3.30001	5.84	4.4	5.84	5.5	5.84	6.6	5.84	7.7
	410	0.60228	428	0.83034	428	0.50986	428	0.64304	428	0.10477	401	0.04188	428	0.06736				5.86	0	5.86	1.1	5.86	2.2	5.86	3.30001	5.86	4.4	5.86	5.5	5.86	6.6	5.86	7.7
	411	0.61836	429	0.85019	429	0.52898	429	0.66117	429	0.11648	402	0.04311	429	0.07555				5.88	0	5.88	1.1	5.88	2.2	5.88	3.3	5.88	4.4	5.88	5.5	5.88	6.6	5.88	7.7
	412	0.63496	430	0.86856	430	0.54831	430	0.67892	430	0.12944	403	0.04433	430	0.08421				5.9	0	5.9	1.1	5.9	2.2	5.9	3.3	5.9	4.4	5.9	5.5	5.9	6.6	5.9	7.7
	413	0.65155	431	0.88597	431	0.56754	431	0.69659	431	0.14363	404	0.04552	431	0.09335				5.92	0	5.92	1.1	5.92	2.2	5.92	3.3	5.92	4.4	5.92	5.5	5.92	6.6	5.92	7.7
	414	0.6684	432	0.90174	432	0.58668	432	0.71376	432	0.15917	405	0.04669	432	0.10297				5.94	0	5.94	1.1	5.94	2.2	5.94	3.3	5.94	4.4	5.94	5.5	5.94	6.6	5.94	7.7
	415	0.68595	433	0.91619	433	0.60547	433	0.73123	433	0.17579	406	0.0478	433	0.11503				5.96	0	5.96	1.1	5.96	2.2	5.96	3.3	5.96	4.4	5.96	5.5	5.96	6.6	5.96	7.7
	416	0.70357	434	0.92895	434	0.62427	434	0.74785	434	0.19405	407	0.04887	434	0.12773				5.98	0	5.98	1.1	5.98	2.2	5.98	3.3	5.98	4.4	5.98	5.5	5.98	6.6	5.98	7.7
	417	0.72087	435	0.94084	435	0.64323	435	0.76453	435	0.21347	408	0.04992	435	0.14096				6	0	6	1.1	6	2.2	6	3.3	6	4.4	6	5.5	6	6.6	6	7.7
	418	0.73765	436	0.95174	436	0.66193	436	0.7807	436	0.23432	409	0.05095	436	0.1549				6.02	0	6.02	1.1	6.02	2.2	6.02	3.3	6.02	4.4	6.02	5.5	6.02	6.6	6.02	7.7
	419	0.7538	437	0.96154	437	0.68065	437	0.79621	437	0.25647	410	0.052	437	0.16931				6.04	0	6.04	1.1	6.04	2.2	6.04	3.3	6.04	4.4	6.04	5.5	6.04	6.6	6.04	7.7
	420	0.76994	438	0.9704	438	0.69899	438	0.81148	438	0.2799	411	0.05303	438	0.18433				6.06	0	6.06	1.1	6.06	2.2	6.06	3.3	6.06	4.4	6.06	5.5	6.06	6.6	6.06	7.7
	421	0.78506	439	0.9777	439	0.71703	439	0.82643	439	0.30457	412	0.05392	439	0.19974				6.08	0	6.08	1.1	6.08	2.2	6.08	3.3	6.08	4.4	6.08	5.5	6.08	6.6	6.08	7.7
	422	0.79986	440	0.98412	440	0.73497	440	0.84084	440	0.33029	413	0.05485	440	0.21563				6.1	0	6.1	1.1	6.1	2.2	6.1	3.3	6.1	4.4	6.1	5.5	6.1	6.6	6.1	7.7
	423	0.81415	441	0.98962	441	0.75254	441	0.85365	441	0.35699	414	0.05592	441	0.23209				6.12	0	6.12	1.1	6.12	2.2	6.12	3.3	6.12	4.4	6.12	5.5	6.12	6.6	6.12	7.7
	424	0.82831	442	0.99346	442	0.76968	442	0.8662	442	0.38442	415	0.05706	442	0.24888				6.14	0	6.14	1.1	6.14	2.2	6.14	3.3	6.14	4.4	6.14	5.5	6.14	6.6	6.14	7.70018
	425	0.84189	443	0.99656	443	0.78649	443	0.87861	443	0.41226	416	0.05808	443	0.26621				6.16	0	6.16	1.1	6.16	2.2	6.16	3.3	6.16	4.4	6.16	5.5	6.16	6.6	6.16	7.70018
	426	0.85464	444	0.99902	444	0.80254	444	0.89031	444	0.4411	417	0.05912	444	0.28395				6.18	0	6.18	1.1	6.18	2.2	6.18	3.3	6.18	4.4	6.18	5.5	6.18	6.6	6.18	7.70019
	427	0.86719	445	1	445	0.81817	445	0.90144	445	0.47015	418	0.06019	445	0.3019				6.2	0	6.2	1.1	6.2	2.2	6.2	3.3	6.2	4.4	6.2	5.5	6.2	6.6	6.2	7.7002
	428	0.87924	446	0.99998	446	0.83322	446	0.91169	446	0.49952	419	0.06137	446	0.32031				6.22	0	6.22	1.1	6.22	2.2	6.22	3.3	6.22	4.4	6.22	5.5	6.22	6.6	6.22	7.7002
	429	0.89077	447	0.99921	447	0.84803	447	0.92155	447	0.52935	420	0.06254	447	0.3391				6.24	0	6.24	1.1	6.24	2.2	6.24	3.3	6.24	4.4	6.24	5.5002	6.24	6.60001	6.24	7.70021
	430	0.90166	448	0.99793	448	0.86213	448	0.93094	448	0.55913	421	0.06389	448	0.35813				6.26	0	6.26	1.1	6.26	2.2	6.26	3.3	6.26	4.4	6.26	5.50021	6.26	6.60001	6.26	7.70021
	431	0.91249	449	0.99556	449	0.87554	449	0.93983	449	0.58825	422	0.06555	449	0.37749				6.28	0	6.28	1.1	6.28	2.2	6.28	3.3	6.28	4.4	6.28	5.50021	6.28	6.60001	6.28	7.70022
	432	0.92242	450	0.99297	450	0.88818	450	0.94758	450	0.61744	423	0.06747	450	0.39699				6.3	0	6.3	1.1	6.3	2.2	6.3	3.3	6.3	4.4	6.3	5.50022	6.3	6.60001	6.3	7.70023
	433	0.93177	451	0.98901	451	0.90019	451	0.95496	451	0.64593	424	0.06965	451	0.41673				6.32	0	6.32	1.1	6.32	2.2	6.32	3.3	6.32	4.4	6.32	5.50023	6.32	6.60001	6.32	7.70023
	434	0.94048	452	0.98482	452	0.91178	452	0.96161	452	0.67392	425	0.07253	452	0.4367				6.34	0	6.34	1.1	6.34	2.2	6.34	3.3	6.34	4.4	6.34	5.50023	6.34	6.60001	6.34	7.70024
	435	0.94856	453	0.98	453	0.92266	453	0.96817	453	0.70074	426	0.07587	453	0.45677				6.36	0	6.36	1.1	6.36	2.2	6.36	3.3	6.36	4.4	6.36	5.50024	6.36	6.60001	6.36	7.70025
	436	0.95612	454	0.9742	454	0.93274	454	0.97384	454	0.72645	427	0.07981	454	0.47699				6.38	0	6.38	1.1	6.38	2.2	6.38	3.3	6.38	4.4	6.38	5.50047	6.38	6.60001	6.38	7.70056
	437	0.96316	455	0.96753	455	0.94197	455	0.97832	455	0.75094	428	0.08427	455	0.49712				6.4	0	6.4	1.1	6.4	2.2	6.4	3.3	6.4	4.4	6.4	5.50049	6.4	6.60001	6.4	7.70058
	438	0.96918	456	0.96025	456	0.95111	456	0.98251	456	0.7741	429	0.08952	456	0.51743				6.42	0	6.42	1.1	6.42	2.2	6.42	3.3	6.42	4.4	6.42	5.5005	6.42	6.60001	6.42	7.7006
	439	0.97495	457	0.95261	457	0.95927	457	0.98634	457	0.79607	430	0.09576	457	0.53781				6.44	0	6.44	1.1	6.44	2.2	6.44	3.3	6.44	4.4	6.44	5.50052	6.44	6.60002	6.44	7.70062
	440	0.97976	458	0.94394	458	0.96655	458	0.98978	458	0.81653	431	0.10278	458	0.55797				6.46	0	6.46	1.1	6.46	2.2	6.46	3.3	6.46	4.4	6.46	5.50053	6.46	6.60002	6.46	7.70064
	441	0.9836	459	0.93503	459	0.97315	459	0.99235	459	0.8358	432	0.11082	459	0.57798				6.48	0	6.48	1.1	6.48	2.2	6.48	3.3	6.48	4.4	6.48	5.50055	6.48	6.60002	6.48	7.70066
	442	0.98732	460	0.92564	460	0.97909	460	0.99474	460	0.85386	433	0.11985	460	0.59785				6.5	0	6.5	1.1	6.5	2.2	6.5	3.3	6.5	4.4	6.5	5.50057	6.5	6.60002	6.5	7.70068
	443	0.99033	461	0.91623	461	0.98395	461	0.99633	461	0.87048	434	0.13008	461	0.61762				6.52	0	6.52	1.1	6.52	2.2	6.52	3.3	6.52	4.4	6.52	5.50058	6.52	6.60002	6.52	7.7007
	444	0.99359	462	0.90685	462	0.98828	462	0.99793	462	0.88575	435	0.14121	462	0.6374				6.54	0	6.54	1.1	6.54	2.2	6.54	3.3	6.54	4.4	6.54	5.5006	6.54	6.60002	6.54	7.70073
	445	0.99552	463	0.89776	463	0.99164	463	0.99897	463	0.89995	436	0.15338	463	0.65672				6.56	0	6.56	1.1	6.56	2.20099	6.56	3.3	6.56	4.4	6.56	5.50062	6.56	6.60002	6.56	7.70075
	446	0.99789	464	0.88841	464	0.99466	464	0.99945	464	0.91318	437	0.16667	464	0.67601				6.58	0	6.58	1.1	6.58	2.20102	6.58	3.3	6.58	4.4	6.58	5.50065	6.58	6.60002	6.58	7.70078
	447	0.99897	465	0.87923	465	0.99691	465	0.99988	465	0.92462	438	0.18089	465	0.69491				6.6	0	6.6	1.1	6.6	2.20105	6.6	3.3	6.6	4.4	6.6	5.50067	6.6	6.60002	6.6	7.70081
	448	0.99994	466	0.86997	466	0.99858	466	1	466	0.93528	439	0.19616	466	0.71356				6.62	0	6.62	1.1	6.62	2.20108	6.62	3.3	6.62	4.4	6.62	5.50069	6.62	6.60002	6.62	7.70084
	449	1	467	0.86019	467	0.99953	467	0.99969	467	0.9449	440	0.21243	467	0.73198				6.64	0	6.64	1.1	6.64	2.20111	6.64	3.3	6.64	4.4	6.64	5.50072	6.64	6.60002	6.64	7.70087
	450	0.99981	468	0.8498	468	0.99995	468	0.99885	468	0.95372	441	0.22983	468	0.75005				6.66	0	6.66	1.1	6.66	2.20115	6.66	3.3	6.66	4.4	6.66	5.50074	6.66	6.60003	6.66	7.7009
	451	0.99897	469	0.83985	469	1	469	0.99797	469	0.96115	442	0.24801	469	0.76767				6.68	0	6.68	1.1	6.68	2.20118	6.68	3.3	6.68	4.4	6.68	5.50077	6.68	6.60003	6.68	7.70094
	452	0.99731	470	0.83079	470	0.99981	470	0.99705	470	0.96806	443	0.26706	470	0.78468				6.7	0	6.7	1.1	6.7	2.20122	6.7	3.3	6.7	4.4	6.7	5.5008	6.7	6.60003	6.7	7.70098
	453	0.9959	471	0.82139	471	0.99901	471	0.99597	471	0.97398	444	0.28717	471	0.80132				6.72	0	6.72	1.1	6.72	2.20126	6.72	3.3	6.72	4.4	6.72	5.50083	6.72	6.60003	6.72	7.70102
	454	0.99404	472	0.8119	472	0.9978	472	0.9948	472	0.97915	445	0.30783	472	0.81759				6.74	0	6.74	1.1	6.74	2.2013	6.74	3.3	6.74	4.4	6.74	5.50087	6.74	6.60003	6.74	7.70106
	455	0.99148	473	0.8026	473	0.99626	473	0.99415	473	0.98359	446	0.32889	473	0.8332				6.76	0	6.76	1.1	6.76	2.20134	6.76	3.3	6.76	4.4	6.76	5.5009	6.76	6.60003	6.76	7.70111
	456	0.9893	474	0.79376	474	0.99431	474	0.99298	474	0.98776	447	0.35075	474	0.84841				6.78	0	6.78	1.1	6.78	2.20138	6.78	3.3	6.78	4.4	6.78	5.50094	6.78	6.60003	6.78	7.70116
	457	0.98699	475	0.78448	475	0.99189	475	0.99149	475	0.99103	448	0.37311	475	0.86306				6.8	0	6.8	1.1	6.8	2.20143	6.8	3.3	6.8	4.4	6.8	5.50098	6.8	6.60003	6.8	7.70121
	458	0.98411	476	0.7762	476	0.98901	476	0.99016	476	0.99378	449	0.39587	476	0.877				6.82	0	6.82	1.1	6.82	2.20148	6.82	3.3	6.82	4.4	6.82	5.50102	6.82	6.60004	6.82	7.70126
	459	0.98072	477	0.76731	477	0.98628	477	0.98856	477	0.99621	450	0.419	477	0.89027				6.84	0	6.84	1.1	6.84	2.20153	6.84	3.3	6.84	4.4	6.84	5.50106	6.84	6.60004	6.84	7.70132
	460	0.97726	478	0.75853	478	0.98298	478	0.98693	478	0.99775	451	0.4422	478	0.90281				6.86	0	6.86	1.1	6.86	2.20158	6.86	3.3	6.86	4.4	6.86	5.50111	6.86	6.60004	6.86	7.70139
	461	0.97316	479	0.75006	479	0.9796	479	0.98604	479	0.99898	452	0.46594	479	0.91476				6.88	0	6.88	1.1	6.88	2.20164	6.88	3.3	6.88	4.4	6.88	5.50116	6.88	6.60004	6.88	7.70146
	462	0.96912	480	0.74223	480	0.97604	480	0.98455	480	0.99999	453	0.48971	480	0.92594				6.9	0	6.9	1.1	6.9	2.2017	6.9	3.3	6.9	4.4	6.9	5.50122	6.9	6.60004	6.9	7.70153
	463	0.96483	481	0.73381	481	0.97255	481	0.98322	481	1	454	0.51356	481	0.93649				6.92	0	6.92	1.1	6.92	2.20176	6.92	3.3	6.92	4.4	6.92	5.50128	6.92	6.60004	6.92	7.70161
	464	0.95977	482	0.72555	482	0.96871	482	0.98143	482	0.99934	455	0.53742	482	0.94608				6.94	0	6.94	1.1	6.94	2.20183	6.94	3.3	6.94	4.4	6.94	5.50134	6.94	6.60005	6.94	7.7017
	465	0.95451	483	0.71726	483	0.96467	483	0.97964	483	0.99832	456	0.56122	483	0.9548				6.96	0	6.96	1.1	6.96	2.2019	6.96	3.3	6.96	4.4	6.96	5.50141	6.96	6.60005	6.96	7.7018
	466	0.949	484	0.70915	484	0.96062	484	0.97765	484	0.99673	457	0.58461	484	0.96254				6.98	0	6.98	1.1	6.98	2.20197	6.98	3.3	6.98	4.4	6.98	5.50148	6.98	6.60005	6.98	7.7019
	467	0.94285	485	0.70066	485	0.9564	485	0.97546	485	0.99445	458	0.60782	485	0.96962				7	0	7	1.1	7	2.20205	7	3.3	7	4.4	7	5.50156	7	6.60005	7	7.70201
	468	0.93696	486	0.69255	486	0.95208	486	0.97328	486	0.99157	459	0.63069	486	0.97604				7.02	0	7.02	1.1	7.02	2.20214	7.02	3.3	7.02	4.4	7.02	5.50165	7.02	6.60006	7.02	7.70214
	469	0.93075	487	0.68426	487	0.94759	487	0.97098	487	0.9885	460	0.65333	487	0.98162				7.04	0	7.04	1.1	7.04	2.20223	7.04	3.3	7.04	4.4	7.04	5.50174	7.04	6.60006	7.04	7.70227
	470	0.9244	488	0.67579	488	0.94292	488	0.9693	488	0.98503	461	0.67551	488	0.98662				7.06	0	7.06	1.1	7.06	2.20232	7.06	3.3	7.06	4.4	7.06	5.50185	7.06	6.60006	7.06	7.70242
	471	0.91768	489	0.66826	489	0.93837	489	0.96712	489	0.98107	462	0.69708	489	0.99052				7.08	0	7.08	1.1	7.08	2.20242	7.08	3.3	7.08	4.4	7.08	5.50196	7.08	6.60007	7.08	7.70259
	472	0.91101	490	0.66084	490	0.93366	490	0.96443	490	0.97687	463	0.71801	490	0.99376				7.1	0	7.1	1.1	7.1	2.20253	7.1	3.3	7.1	4.4	7.1	5.50208	7.1	6.60007	7.1	7.70277
	473	0.90409	491	0.65319	491	0.92852	491	0.96224	491	0.97203	464	0.73851	491	0.99635				7.12	0	7.12	1.1	7.12	2.20265	7.12	3.3	7.12	4.4	7.12	5.50221	7.12	6.60008	7.12	7.70298
	474	0.89647	492	0.64601	492	0.92351	492	0.95992	492	0.96716	465	0.75818	492	0.99823				7.14	0	7.14	1.1	7.14	2.20277	7.14	3.3	7.14	4.4	7.14	5.50236	7.14	6.60008	7.14	7.70321
	475	0.88942	493	0.63833	493	0.91821	493	0.95746	493	0.96192	466	0.77723	493	0.99941				7.16	0	7.16	1.1	7.16	2.20291	7.16	3.3	7.16	4.4	7.16	5.50252	7.16	6.60009	7.16	7.70347
	476	0.88238	494	0.63075	494	0.91318	494	0.95425	494	0.95603	467	0.79563	494	0.99994				7.18	0	7.18	1.1	7.18	2.20305	7.18	3.3	7.18	4.4	7.18	5.50271	7.18	6.6001	7.18	7.70376
	477	0.87507	495	0.62327	495	0.90798	495	0.95152	495	0.9496	468	0.81301	495	1				7.2	0	7.2	1.1	7.2	2.2032	7.2	3.3	7.2	4.4	7.2	5.50291	7.2	6.6001	7.2	7.70409
	478	0.86739	496	0.61559	496	0.903	496	0.94836	496	0.94334	469	0.8296	496	0.99991				7.22	0	7.22	1.1	7.22	2.20337	7.22	3.3	7.22	4.4	7.22	5.50313	7.22	6.60011	7.22	7.70447
	479	0.85925	497	0.60833	497	0.89781	497	0.94524	497	0.93681	470	0.84533	497	0.99927				7.24	0	7.24	1.1	7.24	2.20354	7.24	3.3	7.24	4.4	7.24	5.50338	7.24	6.60012	7.24	7.70492
	480	0.85156	498	0.60115	498	0.89266	498	0.94186	498	0.92991	471	0.8601	498	0.99807				7.26	0	7.26	1.1	7.26	2.20374	7.26	3.3	7.26	4.4	7.26	5.50367	7.26	6.60013	7.26	7.70543
	481	0.8433	499	0.59466	499	0.88773	499	0.93843	499	0.92265	472	0.87376	499	0.99619				7.28	0	7.28	1.1	7.28	2.20394	7.28	3.3	7.28	4.4	7.28	5.50399	7.28	6.60014	7.28	7.70604
	482	0.83567	500	0.58795	500	0.88285	500	0.93462	500	0.91559	473	0.88658	500	0.99386				7.3	0	7.3	1.1	7.3	2.20417	7.3	3.3	7.3	4.4	7.3	5.50436	7.3	6.60016	7.3	7.70676
	483	0.8267	501	0.58068	501	0.87758	501	0.93079	501	0.90793	474	0.89844	501	0.99123				7.32	0	7.32	1.1	7.32	2.20442	7.32	3.3	7.32	4.4	7.32	5.50478	7.32	6.60017	7.32	7.70762
	484	0.81806	502	0.5736	502	0.87224	502	0.92772	502	0.90026	475	0.9092	502	0.98837				7.34	3.81807e-05	7.34	1.1	7.34	2.20469	7.34	3.3	7.34	4.4	7.34	5.50527	7.34	6.60019	7.34	7.70868
	485	0.80928	503	0.5668	503	0.86715	503	0.92474	503	0.8923	476	0.91919	503	0.98504				7.36	3.92514e-05	7.36	1.1	7.36	2.20498	7.36	3.3	7.36	4.4	7.36	5.50583	7.36	6.60021	7.36	7.70998
	486	0.79992	504	0.55994	504	0.86183	504	0.92117	504	0.88423	477	0.92823	504	0.98152				7.38	4.03677e-05	7.38	1.1	7.38	2.2053	7.38	3.3	7.38	4.4	7.38	5.5065	7.38	6.60024	7.38	7.71163
	487	0.79108	505	0.55298	505	0.85633	505	0.91744	505	0.87589	478	0.93638	505	0.97765				7.4	4.15322e-05	7.4	1.1	7.4	2.20566	7.4	3.3	7.4	4.4	7.4	5.50729	7.4	6.60027	7.4	7.71376
	488	0.78115	506	0.54638	506	0.85114	506	0.91371	506	0.8676	479	0.94377	506	0.97361				7.42	4.27479e-05	7.42	1.1	7.42	2.20605	7.42	3.3	7.42	4.4	7.42	5.50823	7.42	6.60031	7.42	7.71659
	489	0.7718	507	0.53928	507	0.84592	507	0.90983	507	0.85925	480	0.95079	507	0.96966				7.44	4.40177e-05	7.44	1.1	7.44	2.20649	7.44	3.3	7.44	4.4	7.44	5.50938	7.44	6.60035	7.44	7.72051
	490	0.76283	508	0.5328	508	0.84027	508	0.90597	508	0.8505	481	0.95696	508	0.96516				7.46	4.5345e-05	7.46	1.1	7.46	2.20697	7.46	3.3	7.46	4.4	7.46	5.51079	7.46	6.60041	7.46	7.72626
	491	0.75354	509	0.52658	509	0.83482	509	0.9016	509	0.84162	482	0.9627	509	0.96043				7.48	4.67331e-05	7.48	1.1	7.48	2.20751	7.48	3.3	7.48	4.4	7.48	5.51256	7.48	6.60049	7.48	7.73535
	492	0.74374	510	0.52022	510	0.82927	510	0.89671	510	0.8325	483	0.96765	510	0.95566				7.5	4.8186e-05	7.5	1.1	7.5	2.20811	7.5	3.3	7.5	4.4	7.5	5.5148	7.5	6.60058	7.5	7.7504
	493	0.73419	511	0.51399	511	0.82347	511	0.8921	511	0.82304	484	0.97242	511	0.95058				7.52	4.97076e-05	7.52	1.10049	7.52	2.20879	7.52	3.3	7.52	4.4	7.52	5.51774	7.52	6.60071	7.52	7.77512
	494	0.72452	512	0.50786	512	0.81773	512	0.887	512	0.81366	485	0.97686	512	0.94534				7.54	0.000411077	7.54	1.10051	7.54	2.20955	7.54	3.3	7.54	4.4	7.54	5.52169	7.54	6.6009	7.54	7.81277
	495	0.71459	513	0.50143	513	0.81191	513	0.88218	513	0.80455	486	0.98054	513	0.93981				7.56	0.00042284	7.56	1.10052	7.56	2.21043	7.56	3.3	7.56	4.4	7.56	5.52728	7.56	6.60117	7.56	7.85957
	496	0.70517	514	0.49501	514	0.806	514	0.87653	514	0.79453	487	0.98391	514	0.93404				7.58	0.000435117	7.58	1.10058	7.58	2.21142	7.58	3.3	7.58	4.4	7.58	5.53571	7.58	6.60162	7.58	7.88979
	497	0.69563	515	0.48812	515	0.79993	515	0.87097	515	0.78469	488	0.98681	515	0.92811				7.6	0.000447938	7.6	1.1006	7.6	2.21256	7.6	3.3	7.6	4.4	7.6	5.54925	7.6	6.60236	7.6	7.87308
	498	0.6864	516	0.48209	516	0.79397	516	0.86526	516	0.77441	489	0.98949	516	0.92204				7.62	0.000461336	7.62	1.10062	7.62	2.21389	7.62	3.3	7.62	4.4	7.62	5.57161	7.62	6.60357	7.62	7.83004
	499	0.67788	517	0.47567	517	0.78812	517	0.85973	517	0.76456	490	0.99177	517	0.91595				7.64	0.000475345	7.64	1.10063	7.64	2.21543	7.64	3.3	7.64	4.4	7.64	5.60731	7.64	6.60536	7.64	7.79259
	500	0.66859	518	0.46947	518	0.78194	518	0.85407	518	0.75445	491	0.99385	518	0.90931				7.66	0.000490004	7.66	1.10065	7.66	2.21725	7.66	3.3	7.66	4.4	7.66	5.65817	7.66	6.60741	7.66	7.76895
	501	0.65943	519	0.46299	519	0.77599	519	0.84792	519	0.744	492	0.99564	519	0.90244				7.68	0.000505353	7.68	1.10067	7.68	2.2194	7.68	3.3	7.68	4.4	7.68	5.71092	7.68	6.60835	7.68	7.75715
	502	0.65033	520	0.45694	520	0.76991	520	0.8419	520	0.73415	493	0.99727	520	0.89533				7.7	0.000521438	7.7	1.1007	7.7	2.22197	7.7	3.3	7.7	4.4	7.7	5.72635	7.7	6.6072	7.7	7.75412
	503	0.64066	521	0.45089	521	0.76383	521	0.83573	521	0.72407	494	0.99876	521	0.88813				7.72	0.000538305	7.72	1.10072	7.72	2.22509	7.72	3.3	7.72	4.4	7.72	5.69367	7.72	6.60527	7.72	7.75848
	504	0.63124	522	0.44509	522	0.75775	522	0.82898	522	0.7139	495	0.99937	522	0.88089				7.74	0.000556008	7.74	1.10074	7.74	2.22891	7.74	3.3	7.74	4.4	7.74	5.65469	7.74	6.60375	7.74	7.77149
	505	0.62157	523	0.43876	523	0.75198	523	0.82243	523	0.70356	496	0.99983	523	0.87391				7.76	0.0005746	7.76	1.10077	7.76	2.23367	7.76	3.3	7.76	4.4	7.76	5.63689	7.76	6.60288	7.76	7.79732
	506	0.61196	524	0.43332	524	0.74615	524	0.8156	524	0.69333	497	1	524	0.86668				7.78	0.000713633	7.78	1.10079	7.78	2.23968	7.78	3.3	7.78	4.4	7.78	5.6469	7.78	6.60256	7.78	7.84216
	507	0.60228	525	0.42776	525	0.74054	525	0.80881	525	0.68296	498	0.99993	525	0.85948				7.8	0.000737547	7.8	1.10082	7.8	2.24742	7.8	3.3	7.8	4.4	7.8	5.68358	7.8	6.60274	7.8	7.90999
	508	0.59306	526	0.42216	526	0.73498	526	0.80167	526	0.673	499	0.99963	526	0.85192				7.82	0.000762696	7.82	1.10085	7.82	2.25761	7.82	3.3	7.82	4.4	7.82	5.73222	7.82	6.60345	7.82	7.98708
	509	0.58403	527	0.4168	527	0.72964	527	0.79433	527	0.66277	500	0.99886	527	0.84438				7.84	0.000789165	7.84	1.10088	7.84	2.27141	7.84	3.3	7.84	4.4	7.84	5.74893	7.84	6.60474	7.84	8.01849
	510	0.57467	528	0.41101	528	0.72427	528	0.78723	528	0.65287	501	0.998	528	0.8367				7.86	0.000817049	7.86	1.10091	7.86	2.29093	7.86	3.3	7.86	4.4	7.86	5.70714	7.86	6.60642	7.86	7.96799
	511	0.56519	529	0.4052	529	0.7189	529	0.78051	529	0.64306	502	0.99623	529	0.82871				7.88	0.000846453	7.88	1.10094	7.88	2.32023	7.88	3.3	7.88	4.4	7.88	5.64581	7.88	6.60746	7.88	7.88797
	512	0.55571	530	0.39955	530	0.71331	530	0.77341	530	0.63291	503	0.99425	530	0.82078				7.9	0.00087749	7.9	1.10098	7.9	2.36739	7.9	3.3	7.9	4.4	7.9	5.59697	7.9	6.60666	7.9	7.82346
	513	0.54655	531	0.39379	531	0.70743	531	0.76591	531	0.62303	504	0.99201	531	0.81254				7.92	0.000910285	7.92	1.10101	7.92	2.44675	7.92	3.3	7.92	4.4	7.92	5.56495	7.92	6.60484	7.92	7.78124
	514	0.53764	532	0.3883	532	0.70179	532	0.75863	532	0.61311	505	0.98898	532	0.80426				7.94	0.000944974	7.94	1.10105	7.94	2.57875	7.94	3.3	7.94	4.4	7.94	5.54542	7.94	6.60324	7.94	7.75572
	515	0.52848	533	0.38247	533	0.69648	533	0.75085	533	0.60303	506	0.9856	533	0.79593				7.96	0.000981708	7.96	1.10109	7.96	2.78152	7.96	3.3	7.96	4.4	7.96	5.5336	7.96	6.60215	7.96	7.74048
	516	0.51945	534	0.37717	534	0.69079	534	0.74271	534	0.59303	507	0.98242	534	0.78749				7.98	0.00102	7.98	1.10114	7.98	3.03535	7.98	3.3	7.98	4.4	7.98	5.52607	7.98	6.60148	7.98	7.731
	517	0.51029	535	0.3719	535	0.685	535	0.73426	535	0.58319	508	0.97862	535	0.77914				8	0.00106	8	1.10119	8	3.2	8	3.3	8	4.4	8	5.52094	8	6.60108	8	7.72462
	518	0.5017	536	0.36669	536	0.67919	536	0.7266	536	0.57352	509	0.97472	536	0.77061				8.02	0.00111	8.02	1.10124	8.02	3.10347	8.02	3.3	8.02	4.4	8.02	5.51723	8.02	6.60083	8.02	7.72008
	519	0.4928	537	0.36155	537	0.67324	537	0.7181	537	0.56307	510	0.97041	537	0.76198				8.04	0.00115	8.04	1.10129	8.04	2.85432	8.04	3.3	8.04	4.4	8.04	5.51445	8.04	6.60066	8.04	7.7167
	520	0.48447	538	0.35654	538	0.66716	538	0.71045	538	0.55307	511	0.96551	538	0.7532				8.06	0.0012	8.06	1.10135	8.06	2.63084	8.06	3.3	8.06	4.4	8.06	5.5123	8.06	6.60054	8.06	7.71413
	521	0.47575	539	0.35111	539	0.66098	539	0.70263	539	0.54316	512	0.96064	539	0.74436				8.08	0.00126	8.08	1.10141	8.08	2.47923	8.08	3.3	8.08	4.4	8.08	5.5106	8.08	6.60045	8.08	7.71211
	522	0.46691	540	0.34586	540	0.65489	540	0.69451	540	0.53351	513	0.955	540	0.73563				8.1	0.00131	8.1	1.10147	8.1	2.38664	8.1	3.3	8.1	4.4	8.1	5.50924	8.1	6.60039	8.1	7.7105
	523	0.45891	541	0.34061	541	0.64873	541	0.6872	541	0.52364	514	0.94942	541	0.72674				8.12	0.00137	8.12	1.10163	8.12	2.33178	8.12	3.3	8.12	4.4	8.12	5.50813	8.12	6.60033	8.12	7.7092
	524	0.45096	542	0.33521	542	0.64252	542	0.67928	542	0.51436	515	0.94339	542	0.7177				8.14	0.00144	8.14	1.10171	8.14	2.29829	8.14	3.3	8.14	4.4	8.14	5.5072	8.14	6.60029	8.14	7.70813
	525	0.44283	543	0.32974	543	0.63604	543	0.67188	543	0.50466	516	0.93699	543	0.70867				8.16	0.00151	8.16	1.10179	8.16	2.27645	8.16	3.3	8.16	4.4	8.16	5.50643	8.16	6.60026	8.16	7.70724
	526	0.4345	544	0.32457	544	0.6296	544	0.66405	544	0.49483	517	0.93022	544	0.69944				8.18	0.00158	8.18	1.10188	8.18	2.26123	8.18	3.3	8.18	4.4	8.18	5.50578	8.18	6.60023	8.18	7.7065
	527	0.42642	545	0.31961	545	0.62337	545	0.65635	545	0.48558	518	0.92337	545	0.69043				8.2	0.00179	8.2	1.10197	8.2	2.25013	8.2	3.3	8.2	4.4	8.2	5.50523	8.2	6.6002	8.2	7.70586
	528	0.41887	546	0.31519	546	0.61705	546	0.64848	546	0.47602	519	0.91616	546	0.68138				8.22	0.00188	8.22	1.10208	8.22	2.24176	8.22	3.3	8.22	4.4	8.22	5.50475	8.22	6.60018	8.22	7.70532
	529	0.41131	547	0.30989	547	0.61056	547	0.64105	547	0.4671	520	0.90895	547	0.67219				8.24	0.00198	8.24	1.10219	8.24	2.2353	8.24	3.3	8.24	4.4	8.24	5.50434	8.24	6.60016	8.24	7.70485
	530	0.40407	548	0.3049	548	0.60423	548	0.63344	548	0.45791	521	0.90123	548	0.66289				8.26	0.00209	8.26	1.10231	8.26	2.23021	8.26	3.3	8.26	4.4	8.26	5.50397	8.26	6.60015	8.26	7.70444
	531	0.39638	549	0.29999	549	0.59795	549	0.62569	549	0.44881	522	0.89343	549	0.65361				8.28	0.00221	8.28	1.10244	8.28	2.22614	8.28	3.3	8.28	4.4	8.28	5.50366	8.28	6.60014	8.28	7.70409
	532	0.38882	550	0.29584	550	0.59162	550	0.61768	550	0.44014	523	0.88565	550	0.64449				8.3	0.00233	8.3	1.10258	8.3	2.22283	8.3	3.3	8.3	4.4	8.3	5.50338	8.3	6.60013	8.3	7.70377
	533	0.38113	551	0.29091	551	0.58513	551	0.6099	551	0.4313	524	0.87748	551	0.63531				8.32	0.00247	8.32	1.10274	8.32	2.22011	8.32	3.3	8.32	4.4	8.32	5.50313	8.32	6.60012	8.32	7.7035
	534	0.37351	552	0.28585	552	0.57885	552	0.60209	552	0.42254	525	0.86921	552	0.62622				8.34	0.00262	8.34	1.10291	8.34	2.21784	8.34	3.3	8.34	4.4	8.34	5.50291	8.34	6.60011	8.34	7.70325
	535	0.36697	553	0.28147	553	0.57275	553	0.59397	553	0.4141	526	0.86085	553	0.61692				8.36	0.00279	8.36	1.10309	8.36	2.21594	8.36	3.3	8.36	4.4	8.36	5.50271	8.36	6.6001	8.36	7.70303
	536	0.36012	554	0.27731	554	0.56669	554	0.58608	554	0.40598	527	0.85197	554	0.60765				8.38	0.00298	8.38	1.1033	8.38	2.21432	8.38	3.3	8.38	4.4	8.38	5.50253	8.38	6.60009	8.38	7.70283
	537	0.3539	555	0.27248	555	0.56088	555	0.57835	555	0.39801	528	0.84272	555	0.5986				8.4	0.00318	8.4	1.10352	8.4	2.21294	8.4	3.3	8.4	4.4	8.4	5.50237	8.4	6.60009	8.4	7.70266
	538	0.34775	556	0.26804	556	0.55479	556	0.57039	556	0.39029	529	0.83381	556	0.58961				8.42	0.00341	8.42	1.10377	8.42	2.21195	8.42	3.3	8.42	4.4	8.42	5.50222	8.42	6.60008	8.42	7.7025
	539	0.34122	557	0.26365	557	0.54868	557	0.56241	557	0.38259	530	0.82445	557	0.58047				8.44	0.00367	8.44	1.10405	8.44	2.21092	8.44	3.3	8.44	4.4	8.44	5.50209	8.44	6.60008	8.44	7.70235
	540	0.33468	558	0.25927	558	0.54244	558	0.55453	558	0.37495	531	0.81498	558	0.57164				8.46	0.00396	8.46	1.10436	8.46	2.21002	8.46	3.3	8.46	4.4	8.46	5.50197	8.46	6.60007	8.46	7.70222
	541	0.32879	559	0.25511	559	0.53613	559	0.54642	559	0.36718	532	0.80526	559	0.5626				8.48	0.00428	8.48	1.10471	8.48	2.20923	8.48	3.3	8.48	4.4	8.48	5.50186	8.48	6.60007	8.48	7.7021
	542	0.32251	560	0.25118	560	0.52989	560	0.53853	560	0.35941	533	0.79562	560	0.55378				8.5	0.00466	8.5	1.1051	8.5	2.20853	8.5	3.3	8.5	4.4	8.5	5.50176	8.5	6.60006	8.5	7.702
	543	0.31642	561	0.24675	561	0.52354	561	0.53107	561	0.35208	534	0.78553	561	0.54502				8.52	0.00509	8.52	1.10554	8.52	2.20791	8.52	3.3	8.52	4.4	8.52	5.50167	8.52	6.60006	8.52	7.7019
	544	0.31015	562	0.2425	562	0.51759	562	0.52407	562	0.3446	535	0.7756	562	0.53615				8.54	0.00558	8.54	1.10604	8.54	2.20736	8.54	3.3	8.54	4.4	8.54	5.50159	8.54	6.60006	8.54	7.70181
	545	0.30419	563	0.23795	563	0.51149	563	0.51711	563	0.33715	536	0.76534	563	0.52731				8.56	0.00616	8.56	1.10662	8.56	2.20687	8.56	3.3	8.56	4.4	8.56	5.50151	8.56	6.60005	8.56	7.70172
	546	0.29855	564	0.23401	564	0.5049	564	0.50974	564	0.32984	537	0.75453	564	0.51858				8.58	0.00686	8.58	1.10728	8.58	2.20643	8.58	3.3	8.58	4.4	8.58	5.50144	8.58	6.60005	8.58	7.70165
	547	0.29276	565	0.22994	565	0.49857	565	0.50251	565	0.32261	538	0.74375	565	0.51004				8.6	0.00769	8.6	1.10805	8.6	2.20604	8.6	3.3	8.6	4.4	8.6	5.50137	8.6	6.60005	8.6	7.70158
	548	0.28726	566	0.226	566	0.4923	566	0.49518	566	0.31506	539	0.73283	566	0.50154				8.62	0.00871	8.62	1.10894	8.62	2.20573	8.62	3.3	8.62	4.4	8.62	5.50131	8.62	6.60005	8.62	7.70151
	549	0.28175	567	0.22174	567	0.48639	567	0.48812	567	0.3076	540	0.72196	567	0.49288				8.64	0.00999	8.64	1.11	8.64	2.2054	8.64	3.3	8.64	4.4	8.64	5.50125	8.64	6.60004	8.64	7.70145
	550	0.27626	568	0.21787	568	0.48016	568	0.48145	568	0.30115	541	0.71078	568	0.48451				8.66	0.01166	8.66	1.11125	8.66	2.20511	8.66	3.3	8.66	4.4	8.66	5.5012	8.66	6.60004	8.66	7.7014
	551	0.27094	569	0.21365	569	0.47374	569	0.47431	569	0.29425	542	0.70009	569	0.47598				8.68	0.01396	8.68	1.11276	8.68	2.20485	8.68	3.3	8.68	4.4	8.68	5.50115	8.68	6.60004	8.68	7.70135
	552	0.26567	570	0.20968	570	0.46776	570	0.46747	570	0.28747	543	0.68952	570	0.46754				8.7	0.01734	8.7	1.11459	8.7	2.20461	8.7	3.3	8.7	4.4	8.7	5.5011	8.7	6.60004	8.7	7.7013
	553	0.26072	571	0.20536	571	0.46171	571	0.46086	571	0.28101	544	0.67948	571	0.45923				8.72	0.02252	8.72	1.11685	8.72	2.20439	8.72	3.3	8.72	4.4	8.72	5.50106	8.72	6.60004	8.72	7.70126
	554	0.25593	572	0.20151	572	0.45559	572	0.45431	572	0.27463	545	0.6698	572	0.45103				8.74	0.03039	8.74	1.11967	8.74	2.20419	8.74	3.3	8.74	4.4	8.74	5.50102	8.74	6.60004	8.74	7.70123
	555	0.25051	573	0.19756	573	0.44959	573	0.44766	573	0.26832	546	0.66002	573	0.44293				8.76	0.04145	8.76	1.12325	8.76	2.204	8.76	3.3	8.76	4.4	8.76	5.50098	8.76	6.60003	8.76	7.70123
	556	0.24609	574	0.19356	574	0.44352	574	0.44093	574	0.2623	547	0.65049	574	0.43491				8.78	0.0535	8.78	1.12791	8.78	2.20383	8.78	3.3	8.78	4.4	8.78	5.50095	8.78	6.60003	8.78	7.7012
	557	0.24165	575	0.18968	575	0.43767	575	0.43414	575	0.25626	548	0.64121	575	0.4271				8.8	0.05936	8.8	1.1341	8.8	2.20368	8.8	3.3	8.8	4.4	8.8	5.50092	8.8	6.60003	8.8	7.70118
	558	0.23717	576	0.18598	576	0.43159	576	0.42772	576	0.25031	549	0.63206	576	0.41916				8.82	0.05645	8.82	1.14262	8.82	2.20354	8.82	3.3	8.82	4.4	8.82	5.50089	8.82	6.60003	8.82	7.70116
	559	0.23247	577	0.18193	577	0.42584	577	0.42141	577	0.24464	550	0.62303	577	0.41163				8.84	0.05264	8.84	1.15497	8.84	2.20341	8.84	3.3	8.84	4.4	8.84	5.50098	8.84	6.60003	8.84	7.70114
	560	0.22805	578	0.17857	578	0.42021	578	0.41478	578	0.23897	551	0.61407	578	0.40418				8.86	0.05373	8.86	1.17411	8.86	2.2033	8.86	3.3	8.86	4.4	8.86	5.50095	8.86	6.60003	8.86	7.70112
	561	0.2239	579	0.17547	579	0.41429	579	0.40823	579	0.23339	552	0.60502	579	0.39716				8.88	0.0622	8.88	1.20564	8.88	2.20319	8.88	3.3	8.88	4.4	8.88	5.50093	8.88	6.60004	8.88	7.70111
	562	0.21978	580	0.1721	580	0.40859	580	0.40131	580	0.22835	553	0.5961	580	0.39017				8.9	0.08118	8.9	1.25864	8.9	2.20309	8.9	3.3	8.9	4.4	8.9	5.50092	8.9	6.60004	8.9	7.7011
	563	0.21532	581	0.16842	581	0.4029	581	0.39456	581	0.22318	554	0.58697	581	0.3831				8.92	0.11624	8.92	1.34396	8.92	2.203	8.92	3.3	8.92	4.4	8.92	5.5009	8.92	6.60004	8.92	7.7011
	564	0.21136	582	0.16525	582	0.3973	582	0.38715	582	0.21836	555	0.57767	582	0.37625				8.94	0.17474	8.94	1.46518	8.94	2.20292	8.94	3.3	8.94	4.4	8.94	5.50089	8.94	6.60004	8.94	7.70109
	565	0.20691	583	0.16211	583	0.39178	583	0.38023	583	0.21352	556	0.56838	583	0.36916				8.96	0.25977	8.96	1.58693	8.96	2.20285	8.96	3.3	8.96	4.4	8.96	5.50088	8.96	6.60004	8.96	7.7011
	566	0.20307	584	0.15905	584	0.38613	584	0.3724	584	0.20923	557	0.55914	584	0.36241				8.98	0.34871	8.98	1.61153	8.98	2.20278	8.98	3.3	8.98	4.4	8.98	5.50087	8.98	6.60004	8.98	7.70111
	567	0.19897	585	0.15583	585	0.38052	585	0.36492	585	0.20458	558	0.55017	585	0.35569				9	0.37147	9	1.5176	9	2.20272	9	3.3	9	4.4	9	5.50087	9	6.60004	9	7.70112
	568	0.1949	586	0.15315	586	0.3749	586	0.35739	586	0.2001	559	0.54066	586	0.34898				9.02	0.30231	9.02	1.40324	9.02	2.20267	9.02	3.3	9.02	4.4	9.02	5.50087	9.02	6.60004	9.02	7.70114
	569	0.19041	587	0.1501	587	0.3693	587	0.34991	587	0.19563	560	0.53128	587	0.34232				9.04	0.21064	9.04	1.31872	9.04	2.20263	9.04	3.3	9.04	4.4	9.04	5.50087	9.04	6.60004	9.04	7.70117
	570	0.18569	588	0.14723	588	0.36392	588	0.34325	588	0.19105	561	0.52222	588	0.33575				9.06	0.14096	9.06	1.25797	9.06	2.20259	9.06	3.3	9.06	4.4	9.06	5.50088	9.06	6.60004	9.06	7.70103
	571	0.18129	589	0.14434	589	0.3583	589	0.33724	589	0.18668	562	0.51307	589	0.32953				9.08	0.09732	9.08	1.21191	9.08	2.20256	9.08	3.3	9.08	4.4	9.08	5.50089	9.08	6.60005	9.08	7.70109
	572	0.17685	590	0.1412	590	0.35282	590	0.33111	590	0.18236	563	0.50419	590	0.32333				9.1	0.07288	9.1	1.17974	9.1	2.20254	9.1	3.3	9.1	4.4	9.1	5.5009	9.1	6.60005	9.1	7.70115
	573	0.17291	591	0.13815	591	0.34744	591	0.32609	591	0.17796	564	0.49542	591	0.31696				9.12	0.06101	9.12	1.15858	9.12	2.20252	9.12	3.3	9.12	4.4	9.12	5.50092	9.12	6.60005	9.12	7.70123
	574	0.16918	592	0.13513	592	0.3422	592	0.32145	592	0.17366	565	0.48654	592	0.31081				9.14	0.05805	9.14	1.14473	9.14	2.20251	9.14	3.3	9.14	4.40084	9.14	5.50095	9.14	6.60004	9.14	7.70133
	575	0.16603	593	0.13241	593	0.3369	593	0.31722	593	0.16943	566	0.47763	593	0.30472				9.16	0.06342	9.16	1.13545	9.16	2.2025	9.16	3.3	9.16	4.40086	9.16	5.501	9.16	6.60004	9.16	7.70145
	576	0.16228	594	0.13013	594	0.33171	594	0.31344	594	0.16535	567	0.46899	594	0.29874				9.18	0.07834	9.18	1.129	9.18	2.2025	9.18	3.3	9.18	4.40111	9.18	5.50086	9.18	6.60004	9.18	7.7016
	577	0.15922	595	0.12745	595	0.32657	595	0.30943	595	0.16121	568	0.46031	595	0.29291				9.2	0.10319	9.2	1.12433	9.2	2.20251	9.2	3.3	9.2	4.40114	9.2	5.50093	9.2	6.60004	9.2	7.7018
	578	0.15604	596	0.12461	596	0.32133	596	0.30636	596	0.15724	569	0.45186	596	0.28714				9.22	0.12994	9.22	1.12085	9.22	2.20253	9.22	3.3	9.22	4.40118	9.22	5.50104	9.22	6.60005	9.22	7.70206
	579	0.15321	597	0.12193	597	0.31633	597	0.30279	597	0.15365	570	0.44342	597	0.28122				9.24	0.13499	9.24	1.11819	9.24	2.20255	9.24	3.3	9.24	4.40121	9.24	5.50118	9.24	6.60005	9.24	7.7024
	580	0.15021	598	0.11953	598	0.31105	598	0.29965	598	0.15007	571	0.4352	598	0.27556				9.26	0.11003	9.26	1.11615	9.26	2.20259	9.26	3.3	9.26	4.40125	9.26	5.50138	9.26	6.60005	9.26	7.70286
	581	0.14693	599	0.11689	599	0.30597	599	0.29633	599	0.14607	572	0.42721	599	0.26982				9.28	0.07812	9.28	1.11458	9.28	2.20263	9.28	3.30079	9.28	4.40128	9.28	5.50169	9.28	6.60005	9.28	7.70351
	582	0.14404	600	0.11433	600	0.301	600	0.293	600	0.14245	573	0.41928	600	0.26389				9.3	0.05372	9.3	1.1134	9.3	2.20268	9.3	3.30106	9.3	4.40132	9.3	5.50196	9.3	6.60006	9.3	7.70418
	583	0.1413	601	0.11169	601	0.29607	601	0.29008	601	0.13897	574	0.4117	601	0.25768				9.32	0.038	9.32	1.11253	9.32	2.20275	9.32	3.30109	9.32	4.40137	9.32	5.5028	9.32	6.60006	9.32	7.70573
	584	0.13859	602	0.10931	602	0.29111	602	0.28645	602	0.13547	575	0.40393	602	0.25081				9.34	0.02852	9.34	1.11196	9.34	2.20283	9.34	3.30112	9.34	4.40141	9.34	5.50418	9.34	6.60006	9.34	7.70834
	585	0.13629	603	0.1066	603	0.28645	603	0.28315	603	0.13222	576	0.39631	603	0.24391				9.36	0.02284	9.36	1.11168	9.36	2.20292	9.36	3.30115	9.36	4.40146	9.36	5.50627	9.36	6.60006	9.36	7.7127
	586	0.13403	604	0.10435	604	0.28181	604	0.27935	604	0.12892	577	0.3887	604	0.23757				9.38	0.01934	9.38	1.1117	9.38	2.20303	9.38	3.30118	9.38	4.4015	9.38	5.50883	9.38	6.60007	9.38	7.71951
	587	0.13164	605	0.10233	605	0.2773	605	0.27594	605	0.12568	578	0.38119	605	0.2322				9.4	0.01711	9.4	1.11208	9.4	2.20316	9.4	3.30122	9.4	4.40155	9.4	5.51034	9.4	6.60008	9.4	7.7284
	588	0.12957	606	0.10062	606	0.27292	606	0.27243	606	0.12277	579	0.37357	606	0.22805				9.42	0.01573	9.42	1.11293	9.42	2.20331	9.42	3.30126	9.42	4.40161	9.42	5.5092	9.42	6.6001	9.42	7.73514
	589	0.12742	607	0.0988	607	0.26857	607	0.26903	607	0.11986	580	0.36583	607	0.22427				9.44	0.015	9.44	1.11448	9.44	2.20349	9.44	3.3013	9.44	4.40166	9.44	5.50669	9.44	6.60013	9.44	7.73304
	590	0.12513	608	0.09724	608	0.26395	608	0.26565	608	0.11699	581	0.35807	608	0.22047				9.46	0.01485	9.46	1.11718	9.46	2.20369	9.46	3.30134	9.46	4.40172	9.46	5.50452	9.46	6.60017	9.46	7.72453
	591	0.12278	609	0.09549	609	0.25947	609	0.26245	609	0.11415	582	0.35022	609	0.2167				9.48	0.01538	9.48	1.1219	9.48	2.20298	9.48	3.30138	9.48	4.40178	9.48	5.50307	9.48	6.60024	9.48	7.71633
	592	0.12068	610	0.09325	610	0.25509	610	0.25875	610	0.11147	583	0.34234	610	0.21297				9.5	0.01653	9.5	1.13007	9.5	2.20329	9.5	3.30143	9.5	4.40185	9.5	5.50219	9.5	6.60034	9.5	7.71063
	593	0.11841	611	0.09134	611	0.25077	611	0.25494	611	0.10863	584	0.33439	611	0.20925				9.52	0.01868	9.52	1.14347	9.52	2.20365	9.52	3.30147	9.52	4.40192	9.52	5.50168	9.52	6.60046	9.52	7.70713
	594	0.11618	612	0.08993	612	0.24627	612	0.25093	612	0.10621	585	0.32669	612	0.2057				9.54	0.02246	9.54	1.1628	9.54	2.20408	9.54	3.30152	9.54	4.40199	9.54	5.50138	9.54	6.60053	9.54	7.70506
	595	0.11395	613	0.08824	613	0.24209	613	0.24659	613	0.10362	586	0.31871	613	0.20237				9.56	0.02911	9.56	1.18335	9.56	2.20458	9.56	3.30157	9.56	4.40207	9.56	5.50119	9.56	6.60046	9.56	7.7038
	596	0.11212	614	0.08668	614	0.23766	614	0.2419	614	0.10139	587	0.31081	614	0.19931				9.58	0.04073	9.58	1.19307	9.58	2.20518	9.58	3.30163	9.58	4.40215	9.58	5.50106	9.58	6.60035	9.58	7.703
	597	0.11016	615	0.08493	615	0.2337	615	0.23689	615	0.09892	588	0.30335	615	0.19632				9.6	0.06005	9.6	1.18366	9.6	2.20591	9.6	3.30169	9.6	4.40223	9.6	5.50098	9.6	6.60025	9.6	7.70245
	598	0.10803	616	0.08326	616	0.22958	616	0.23133	616	0.09671	589	0.29618	616	0.19359				9.62	0.08862	9.62	1.1622	9.62	2.2068	9.62	3.30175	9.62	4.40233	9.62	5.50093	9.62	6.60019	9.62	7.70206
	599	0.10593	617	0.08139	617	0.22568	617	0.22565	617	0.09431	590	0.28882	617	0.19077				9.64	0.12017	9.64	1.14217	9.64	2.20792	9.64	3.30181	9.64	4.40242	9.64	5.5009	9.64	6.60015	9.64	7.70176
	600	0.10422	618	0.07997	618	0.22165	618	0.22037	618	0.09197	591	0.28149	618	0.18771				9.66	0.13146	9.66	1.12827	9.66	2.20933	9.66	3.30188	9.66	4.40253	9.66	5.50088	9.66	6.60014	9.66	7.70155
	601	0.10226	619	0.07814	619	0.21767	619	0.21502	619	0.08975	592	0.2741	619	0.18476				9.68	0.10947	9.68	1.11963	9.68	2.21114	9.68	3.30195	9.68	4.40264	9.68	5.50088	9.68	6.60013	9.68	7.70138
	602	0.10067	620	0.07639	620	0.21373	620	0.21081	620	0.0877	593	0.26692	620	0.18167				9.7	0.07673	9.7	1.11443	9.7	2.21355	9.7	3.30203	9.7	4.40275	9.7	5.50089	9.7	6.60012	9.7	7.70125
	603	0.09889	621	0.07491	621	0.20993	621	0.20785	621	0.08549	594	0.25992	621	0.17865				9.72	0.05078	9.72	1.1112	9.72	2.21683	9.72	3.30211	9.72	4.40288	9.72	5.50091	9.72	6.60012	9.72	7.70116
	604	0.09725	622	0.07325	622	0.20618	622	0.2057	622	0.08346	595	0.25359	622	0.17581				9.74	0.03389	9.74	1.10906	9.74	2.22153	9.74	3.3022	9.74	4.40302	9.74	5.50094	9.74	6.60012	9.74	7.70109
	605	0.09578	623	0.07148	623	0.20239	623	0.20459	623	0.08143	596	0.24756	623	0.17291				9.76	0.02371	9.76	1.10755	9.76	2.2287	9.76	3.30229	9.76	4.40316	9.76	5.50098	9.76	6.60013	9.76	7.70104
	606	0.09445	624	0.06977	624	0.19833	624	0.20386	624	0.07949	597	0.24222	624	0.17021				9.78	0.0176	9.78	1.10643	9.78	2.24042	9.78	3.30239	9.78	4.40334	9.78	5.50103	9.78	6.60013	9.78	7.701
	607	0.09292	625	0.06791	625	0.19421	625	0.20366	625	0.07749	598	0.23736	625	0.16752				9.8	0.01377	9.8	1.10602	9.8	2.26014	9.8	3.30249	9.8	4.40351	9.8	5.50108	9.8	6.60014	9.8	7.70099
	608	0.09147	626	0.06628	626	0.19044	626	0.20311	626	0.07552	599	0.23305	626	0.16481				9.82	0.01118	9.82	1.10539	9.82	2.29235	9.82	3.3026	9.82	4.40369	9.82	5.50115	9.82	6.60015	9.82	7.70098
	609	0.09009	627	0.06475	627	0.18678	627	0.20308	627	0.07357	600	0.22936	627	0.16228				9.84	0.00981	9.84	1.10486	9.84	2.33976	9.84	3.30273	9.84	4.40388	9.84	5.50124	9.84	6.60016	9.84	7.70099
	610	0.08874	628	0.06291	628	0.1831	628	0.20239	628	0.07153	601	0.226	628	0.15964				9.86	0.00843	9.86	1.10443	9.86	2.39262	9.86	3.30286	9.86	4.40409	9.86	5.50133	9.86	6.60017	9.86	7.70102
	611	0.08771	629	0.0613	629	0.17941	629	0.20144	629	0.0693	602	0.223	629	0.1571				9.88	0.00738	9.88	1.10407	9.88	2.41296	9.88	3.30299	9.88	4.40432	9.88	5.50145	9.88	6.60018	9.88	7.70106
	612	0.08646	630	0.05968	630	0.17584	630	0.20055	630	0.06753	603	0.22032	630	0.15431				9.9	0.00655	9.9	1.10378	9.9	2.37842	9.9	3.30314	9.9	4.40457	9.9	5.50158	9.9	6.6002	9.9	7.70112
	613	0.08496	631	0.05794	631	0.17235	631	0.19922	631	0.06561	604	0.21765	631	0.15166				9.92	0.0059	9.92	1.10353	9.92	2.32552	9.92	3.30329	9.92	4.40484	9.92	5.50174	9.92	6.60021	9.92	7.70119
	614	0.08418	632	0.05628	632	0.16892	632	0.19782	632	0.06367	605	0.21497	632	0.14918				9.94	0.00536	9.94	1.10331	9.94	2.28369	9.94	3.30346	9.94	4.40514	9.94	5.50192	9.94	6.60024	9.94	7.70129
	615	0.08437	633	0.05429	633	0.16544	633	0.19606	633	0.06189	606	0.21179	633	0.14736				9.96	0.00492	9.96	1.10313	9.96	2.25716	9.96	3.30364	9.96	4.40546	9.96	5.50214	9.96	6.60026	9.96	7.70143
	616	0.08636	634	0.05315	634	0.1624	634	0.19435	634	0.06035	607	0.20882	634	0.14551				9.98	0.00456	9.98	1.10297	9.98	2.2424	9.98	3.30384	9.98	4.40581	9.98	5.5024	9.98	6.60029	9.98	7.7016
	617	0.0896	635	0.05232	635	0.15942	635	0.19191	635	0.05892	608	0.20554	635	0.14374				10	0.00426	10	1.10284	10	2.2357	10	3.30405	10	4.4062	10	5.50272	10	6.60033	10	7.70181
	618	0.09336	636	0.05195	636	0.15664	636	0.18996	636	0.05749	609	0.20206	636	0.1419				10.02	0.004	10.02	1.10272	10.02	2.23491	10.02	3.30428	10.02	4.40663	10.02	5.50311	10.02	6.60037	10.02	7.7021
	619	0.09645	637	0.0515	637	0.15385	637	0.18759	637	0.05617	610	0.1984	637	0.14021				10.04	0.00378	10.04	1.10262	10.04	2.23928	10.04	3.30453	10.04	4.40711	10.04	5.50359	10.04	6.60042	10.04	7.70248
	620	0.0981	638	0.05079	638	0.15096	638	0.18449	638	0.05486	611	0.19477	638	0.13838				10.06	0.0036	10.06	1.10253	10.06	2.24778	10.06	3.30481	10.06	4.40763	10.06	5.50419	10.06	6.60049	10.06	7.70299
	621	0.09835	639	0.04999	639	0.14846	639	0.18171	639	0.05352	612	0.19088	639	0.13666				10.08	0.00344	10.08	1.10245	10.08	2.25521	10.08	3.3051	10.08	4.40822	10.08	5.50496	10.08	6.60057	10.08	7.70371
	622	0.09753	640	0.04952	640	0.14556	640	0.17837	640	0.0523	613	0.18682	640	0.13481				10.1	0.00331	10.1	1.10239	10.1	2.25228	10.1	3.30543	10.1	4.40888	10.1	5.50597	10.1	6.60067	10.1	7.70476
	623	0.0964	641	0.04924	641	0.14276	641	0.17533	641	0.05098	614	0.18277	641	0.13289				10.12	0.0032	10.12	1.10233	10.12	2.24038	10.12	3.30579	10.12	4.40963	10.12	5.50731	10.12	6.60081	10.12	7.70642
	624	0.09524	642	0.04895	642	0.1401	642	0.17165	642	0.0499	615	0.17878	642	0.13105				10.14	0.0031	10.14	1.10228	10.14	2.22841	10.14	3.30618	10.14	4.41047	10.14	5.50917	10.14	6.60098	10.14	7.70918
	625	0.09471	643	0.04836	643	0.13757	643	0.16832	643	0.04841	616	0.17487	643	0.12932				10.16	0.00302	10.16	1.10224	10.16	2.21982	10.16	3.30662	10.16	4.41143	10.16	5.51188	10.16	6.60122	10.16	7.71384
	626	0.09392	644	0.04781	644	0.13491	644	0.16507	644	0.04731	617	0.17147	644	0.12746				10.18	0.00296	10.18	1.10221	10.18	2.21433	10.18	3.30711	10.18	4.41252	10.18	5.51609	10.18	6.60157	10.18	7.7213
	627	0.09321	645	0.04734	645	0.13227	645	0.16272	645	0.04603	618	0.16802	645	0.12573				10.2	0.0029	10.2	1.10218	10.2	2.21092	10.2	3.30765	10.2	4.41378	10.2	5.52308	10.2	6.60209	10.2	7.73167
	628	0.09256	646	0.04654	646	0.12954	646	0.16061	646	0.04477	619	0.16445	646	0.12389				10.22	0.00286	10.22	1.10216	10.22	2.20874	10.22	3.30825	10.22	4.41523	10.22	5.53486	10.22	6.60295	10.22	7.74139
	629	0.09182	647	0.04546	647	0.12706	647	0.15896	647	0.04361	620	0.16131	647	0.12177				10.24	0.00283	10.24	1.10215	10.24	2.20725	10.24	3.30893	10.24	4.41693	10.24	5.55383	10.24	6.6044	10.24	7.74184
	630	0.09115	648	0.04469	648	0.12436	648	0.15845	648	0.04237	621	0.15829	648	0.11977				10.26	0.00278	10.26	1.10214	10.26	2.20618	10.26	3.3097	10.26	4.41893	10.26	5.58068	10.26	6.60678	10.26	7.73255
	631	0.09054	649	0.04372	649	0.12175	649	0.15783	649	0.04123	622	0.15515	649	0.11796				10.28	0.00277	10.28	1.10214	10.28	2.20536	10.28	3.31057	10.28	4.4213	10.28	5.60717	10.28	6.61033	10.28	7.72202
	632	0.08995	650	0.04265	650	0.1191	650	0.15867	650	0.04005	623	0.15188	650	0.11605				10.3	0.00325	10.3	1.10214	10.3	2.20472	10.3	3.31156	10.3	4.42414	10.3	5.61112	10.3	6.61441	10.3	7.71431
	633	0.08945	651	0.0414	651	0.11663	651	0.15962	651	0.03882	624	0.14855	651	0.11409				10.32	0.00327	10.32	1.10215	10.32	2.2042	10.32	3.3127	10.32	4.4276	10.32	5.58797	10.32	6.61636	10.32	7.70946
	634	0.08917	652	0.04021	652	0.1141	652	0.16005	652	0.03769	625	0.1449	652	0.11218				10.34	0.00331	10.34	1.10216	10.34	2.20378	10.34	3.31401	10.34	4.43184	10.34	5.55983	10.34	6.61393	10.34	7.70657
	635	0.08871	653	0.03898	653	0.11122	653	0.15996	653	0.03663	626	0.14135	653	0.11025				10.36	0.00335	10.36	1.10218	10.36	2.20344	10.36	3.31554	10.36	4.43712	10.36	5.5388	10.36	6.60981	10.36	7.70484
	636	0.08841	654	0.03781	654	0.10854	654	0.15934	654	0.03557	627	0.13813	654	0.1084				10.38	0.00341	10.38	1.1022	10.38	2.20315	10.38	3.31733	10.38	4.44382	10.38	5.52545	10.38	6.60644	10.38	7.70374
	637	0.08785	655	0.03671	655	0.10608	655	0.15822	655	0.0345	628	0.13476	655	0.1064				10.4	0.00348	10.4	1.10223	10.4	2.2029	10.4	3.31944	10.4	4.45249	10.4	5.51749	10.4	6.60423	10.4	7.70299
	638	0.08751	656	0.03558	656	0.10366	656	0.15732	656	0.03347	629	0.13154	656	0.10434				10.42	0.00356	10.42	1.10227	10.42	2.2027	10.42	3.32197	10.42	4.46396	10.42	5.51273	10.42	6.6029	10.42	7.70246
	639	0.0876	657	0.03445	657	0.10111	657	0.15549	657	0.03238	630	0.12835	657	0.10235				10.44	0.00365	10.44	1.10231	10.44	2.20252	10.44	3.32502	10.44	4.47965	10.44	5.50973	10.44	6.60211	10.44	7.70206
	640	0.08735	658	0.03322	658	0.09869	658	0.15353	658	0.03131	631	0.12521	658	0.10044				10.46	0.0034	10.46	1.10231	10.46	2.20237	10.46	3.32874	10.46	4.50214	10.46	5.5077	10.46	6.60162	10.46	7.70175
	641	0.08714	659	0.03199	659	0.09633	659	0.15158	659	0.03025	632	0.12201	659	0.09844				10.48	0.00353	10.48	1.10239	10.48	2.20224	10.48	3.33335	10.48	4.53655	10.48	5.50624	10.48	6.6013	10.48	7.70151
	642	0.08689	660	0.03076	660	0.09405	660	0.149	660	0.02947	633	0.1188	660	0.09643				10.5	0.00368	10.5	1.10248	10.5	2.20213	10.5	3.33915	10.5	4.59262	10.5	5.50516	10.5	6.60107	10.5	7.70132
	643	0.08657	661	0.02937	661	0.09175	661	0.14626	661	0.02849	634	0.11554	661	0.09444				10.52	0.00385	10.52	1.10257	10.52	2.20204	10.52	3.34658	10.52	4.68643	10.52	5.50434	10.52	6.60091	10.52	7.70117
	644	0.0868	662	0.02831	662	0.08955	662	0.14274	662	0.02783	635	0.11221	662	0.09249				10.54	0.00404	10.54	1.10264	10.54	2.20195	10.54	3.35631	10.54	4.83854	10.54	5.50369	10.54	6.60078	10.54	7.70104
	645	0.08658	663	0.0273	663	0.08771	663	0.1392	663	0.02742	636	0.10869	663	0.0904				10.56	0.00425	10.56	1.10275	10.56	2.20189	10.56	3.36939	10.56	5.06005	10.56	5.50318	10.56	6.60069	10.56	7.70094
	646	0.08675	664	0.02747	664	0.08628	664	0.13531	664	0.02703	637	0.10503	664	0.08838				10.58	0.0045	10.58	1.10288	10.58	2.20183	10.58	3.3877	10.58	5.30107	10.58	5.50277	10.58	6.60062	10.58	7.70101
	647	0.08669	665	0.0277	665	0.08488	665	0.13189	665	0.02672	638	0.10147	665	0.08639				10.6	0.00478	10.6	1.10302	10.6	2.20178	10.6	3.41482	10.6	5.4	10.6	5.50243	10.6	6.60056	10.6	7.70094
	648	0.08723	666	0.02761	666	0.08345	666	0.12806	666	0.02627	639	0.09749	666	0.08435				10.62	0.0051	10.62	1.10318	10.62	2.20174	10.62	3.45781	10.62	5.2915	10.62	5.50215	10.62	6.60051	10.62	7.70089
	649	0.08694	667	0.0272	667	0.08172	667	0.12423	667	0.02581	640	0.09369	667	0.08247				10.64	0.00547	10.64	1.10334	10.64	2.20171	10.64	3.52934	10.64	5.09656	10.64	5.50192	10.64	6.60048	10.64	7.70084
	650	0.08408	668	0.02676	668	0.07977	668	0.12029	668	0.02529	641	0.09019	668	0.08056				10.66	0.0059	10.66	1.10353	10.66	2.20169	10.66	3.64815	10.66	4.89309	10.66	5.50189	10.66	6.60045	10.66	7.7008
	651	0.07976	669	0.02632	669	0.07824	669	0.11616	669	0.0248	642	0.08652	669	0.07866				10.68	0.0064	10.68	1.10373	10.68	2.20168	10.68	3.83281	10.68	4.73003	10.68	5.50173	10.68	6.60042	10.68	7.70076
	652	0.07414	670	0.0261	670	0.07634	670	0.1121	670	0.02423	643	0.08308	670	0.07672				10.7	0.00689	10.7	1.10396	10.7	2.20168	10.7	4.07307	10.7	4.62145	10.7	5.50159	10.7	6.6004	10.7	7.70074
	653	0.06784	671	0.02558	671	0.07473	671	0.10789	671	0.0235	644	0.0797	671	0.07476				10.72	0.00762	10.72	1.10421	10.72	2.20168	10.72	4.26067	10.72	4.55433	10.72	5.50147	10.72	6.60039	10.72	7.70103
	654	0.06218	672	0.02501	672	0.07309	672	0.10358	672	0.0229	645	0.07656	672	0.0728				10.74	0.00852	10.74	1.10449	10.74	2.2017	10.74	4.24607	10.74	4.51302	10.74	5.50136	10.74	6.60038	10.74	7.70103
	655	0.05784	673	0.02452	673	0.07144	673	0.09947	673	0.0221	646	0.07369	673	0.07088				10.76	0.00965	10.76	1.1048	10.76	2.20172	10.76	4.06909	10.76	4.48663	10.76	5.50155	10.76	6.60085	10.76	7.70151
	656	0.05518	674	0.02386	674	0.06965	674	0.09532	674	0.02148	647	0.07103	674	0.06889				10.78	0.01111	10.78	1.10515	10.78	2.20175	10.78	3.84782	10.78	4.46878	10.78	5.50174	10.78	6.60086	10.78	7.70152
	657	0.05336	675	0.02319	675	0.06777	675	0.09184	675	0.0208	648	0.06875	675	0.0669				10.8	0.01306	10.8	1.10555	10.8	2.20179	10.8	3.66409	10.8	4.45604	10.8	5.50169	10.8	6.60087	10.8	7.70154
	658	0.05182	676	0.02218	676	0.06602	676	0.08855	676	0.01998	649	0.06645	676	0.06485				10.82	0.0158	10.82	1.10599	10.82	2.20185	10.82	3.54084	10.82	4.44658	10.82	5.50212	10.82	6.60088	10.82	7.70156
	659	0.05064	677	0.02112	677	0.06429	677	0.08605	677	0.01924	650	0.06501	677	0.06276				10.84	0.01996	10.84	1.1065	10.84	2.20191	10.84	3.46513	10.84	4.43934	10.84	5.5021	10.84	6.6009	10.84	7.70178
	660	0.04906	678	0.02041	678	0.06226	678	0.08444	678	0.01834	651	0.06378	678	0.06064				10.86	0.02668	10.86	1.10708	10.86	2.20199	10.86	3.41926	10.86	4.43369	10.86	5.50207	10.86	6.60155	10.86	7.70181
	661	0.04779	679	0.01959	679	0.06031	679	0.08283	679	0.01774	652	0.06283	679	0.0586				10.88	0.03772	10.88	1.10775	10.88	2.20209	10.88	3.39045	10.88	4.4292	10.88	5.50207	10.88	6.60159	10.88	7.70185
	662	0.04627	680	0.01882	680	0.05847	680	0.08201	680	0.01706	653	0.06214	680	0.05651				10.9	0.05502	10.9	1.10852	10.9	2.2022	10.9	3.37124	10.9	4.42559	10.9	5.50207	10.9	6.60163	10.9	7.70186
	663	0.04507	681	0.01798	681	0.05653	681	0.08145	681	0.01636	654	0.06153	681	0.05446				10.92	0.07851	10.92	1.10942	10.92	2.20233	10.92	3.35766	10.92	4.42264	10.92	5.50207	10.92	6.60181	10.92	7.7019
	664	0.04389	682	0.01745	682	0.0549	682	0.08045	682	0.01566	655	0.06108	682	0.05249				10.94	0.09939	10.94	1.11049	10.94	2.20249	10.94	3.34764	10.94	4.42023	10.94	5.50208	10.94	6.60186	10.94	7.70195
	665	0.04267	683	0.01675	683	0.05314	683	0.07998	683	0.01501	656	0.06057	683	0.05044				10.96	0.09927	10.96	1.11176	10.96	2.20268	10.96	3.34003	10.96	4.41823	10.96	5.5021	10.96	6.60214	10.96	7.70201
	666	0.04139	684	0.01593	684	0.05156	684	0.07883	684	0.01437	657	0.05988	684	0.04815				10.98	0.07939	10.98	1.11328	10.98	2.20291	10.98	3.33411	10.98	4.41658	10.98	5.50212	10.98	6.60221	10.98	7.70206
	667	0.04001	685	0.01545	685	0.05	685	0.07737	685	0.01383	658	0.05893	685	0.04589				11	0.05824	11	1.11514	11	2.20318	11	3.32944	11	4.41523	11	5.50215	11	6.60228	11	7.70213
	668	0.03877	686	0.01479	686	0.04832	686	0.07582	686	0.01314	659	0.05788	686	0.04377				11.02	0.04366	11.02	1.11744	11.02	2.20351	11.02	3.32568	11.02	4.41413	11.02	5.50218	11.02	6.60235	11.02	7.70219
	669	0.0374	687	0.01407	687	0.04674	687	0.07459	687	0.01253	660	0.0563	687	0.04154				11.04	0.03547	11.04	1.12028	11.04	2.20391	11.04	3.32263	11.04	4.41328	11.04	5.50222	11.04	6.60243	11.04	7.70226
	670	0.03605	688	0.01343	688	0.04526	688	0.07301	688	0.01211	661	0.05454	688	0.03942				11.06	0.03181	11.06	1.12395	11.06	2.2044	11.06	3.32012	11.06	4.41268	11.06	5.50226	11.06	6.60251	11.06	7.70234
	671	0.03474	689	0.01291	689	0.04396	689	0.07135	689	0.01152	662	0.05274	689	0.03729				11.08	0.03112	11.08	1.12869	11.08	2.20501	11.08	3.31809	11.08	4.41237	11.08	5.50231	11.08	6.6026	11.08	7.70243
	672	0.0332	690	0.01231	690	0.04249	690	0.06951	690	0.01112	663	0.05101	690	0.03504				11.1	0.03254	11.1	1.13512	11.1	2.20578	11.1	3.31638	11.1	4.41245	11.1	5.50236	11.1	6.6027	11.1	7.70252
	673	0.03165	691	0.01188	691	0.04107	691	0.0676	691	0.01076	664	0.04895	691	0.0329				11.12	0.03568	11.12	1.14406	11.12	2.20677	11.12	3.31497	11.12	4.41316	11.12	5.50242	11.12	6.6028	11.12	7.70261
	674	0.02984	692	0.01149	692	0.03977	692	0.06598	692	0.01044	665	0.04679	692	0.03087				11.14	0.04101	11.14	1.15722	11.14	2.20806	11.14	3.31382	11.14	4.4149	11.14	5.50248	11.14	6.60291	11.14	7.70272
	675	0.02831	693	0.01118	693	0.03881	693	0.06399	693	0.01003	666	0.045	693	0.02881				11.16	0.04913	11.16	1.17798	11.16	2.2098	11.16	3.31292	11.16	4.41821	11.16	5.50255	11.16	6.60302	11.16	7.70283
	676	0.02656	694	0.0111	694	0.03772	694	0.06212	694	0.00978	667	0.0436	694	0.02688				11.18	0.06165	11.18	1.21257	11.18	2.21224	11.18	3.31228	11.18	4.42342	11.18	5.50262	11.18	6.60314	11.18	7.70295
	677	0.02543	695	0.01101	695	0.03662	695	0.06012	695	0.00946	668	0.04217	695	0.02545				11.2	0.08186	11.2	1.2705	11.2	2.21583	11.2	3.31196	11.2	4.42942	11.2	5.5027	11.2	6.60328	11.2	7.70308
	678	0.02408	696	0.01075	696	0.03538	696	0.05845	696	0.00898	669	0.04127	696	0.02454				11.22	0.11594	11.22	1.36192	11.22	2.22153	11.22	3.31212	11.22	4.43173	11.22	5.50279	11.22	6.60342	11.22	7.70322
	679	0.02208	697	0.01056	697	0.0342	697	0.05648	697	0.00871	670	0.04043	697	0.02449				11.24	0.17337	11.24	1.485	11.24	2.23105	11.24	3.31299	11.24	4.42734	11.24	5.50288	11.24	6.60357	11.24	7.70338
	680	0.02082	698	0.01017	698	0.03316	698	0.0539	698	0.0085	671	0.03992	698	0.02507				11.26	0.26434	11.26	1.58933	11.26	2.24697	11.26	3.31487	11.26	4.42056	11.26	5.50299	11.26	6.60374	11.26	7.70355
	681	0.01946	699	0.0097	699	0.0324	699	0.05216	699	0.0083	672	0.03952	699	0.02561				11.28	0.38734	11.28	1.58054	11.28	2.27199	11.28	3.31781	11.28	4.41511	11.28	5.5031	11.28	6.60392	11.28	7.70374
	682	0.0178	700	0.00975	700	0.03147	700	0.04972	700	0.00798	673	0.03987	700	0.02558				11.3	0.49208	11.3	1.47092	11.3	2.30528	11.3	3.32068	11.3	4.41159	11.3	5.50322	11.3	6.60411	11.3	7.70395
	683	0.01568	701	0.00972	701	0.03082	701	0.04813	701	0.00773	674	0.04049	701	0.02473				11.32	0.48055	11.32	1.35193	11.32	2.33224	11.32	3.32064	11.32	4.40957	11.32	5.50335	11.32	6.60432	11.32	7.70417
	684	0.01382	702	0.00977	702	0.03004	702	0.04624	702	0.00753	675	0.0408	702	0.02357				11.34	0.36643	11.34	1.26484	11.34	2.32682	11.34	3.31736	11.34	4.40856	11.34	5.50349	11.34	6.60456	11.34	7.70443
	685	0.01372	703	0.00974	703	0.02918	703	0.04473	703	0.00728	676	0.04108	703	0.02246				11.36	0.24787	11.36	1.20996	11.36	2.29565	11.36	3.31372	11.36	4.40808	11.36	5.50364	11.36	6.60481	11.36	7.70472
	686	0.01343	704	0.0097	704	0.02834	704	0.04394	704	0.00701	677	0.04142	704	0.02145				11.38	0.16366	11.38	1.17731	11.38	2.26449	11.38	3.3112	11.38	4.40756	11.38	5.50381	11.38	6.60509	11.38	7.70504
	687	0.01309	705	0.00944	705	0.0276	705	0.04296	705	0.00671	678	0.04141	705	0.02053				11.4	0.11156	11.4	1.15775	11.4	2.24274	11.4	3.30986	11.4	4.40668	11.4	5.50399	11.4	6.6054	11.4	7.70541
	688	0.01277	706	0.00926	706	0.02667	706	0.04254	706	0.00641	679	0.04135	706	0.01969				11.42	0.08107	11.42	1.14542	11.42	2.22956	11.42	3.30927	11.42	4.40574	11.42	5.50419	11.42	6.60575	11.42	7.70584
	689	0.01288	707	0.00914	707	0.0258	707	0.04302	707	0.00622	680	0.041	707	0.01879				11.44	0.06323	11.44	1.13714	11.44	2.22219	11.44	3.30866	11.44	4.40498	11.44	5.50441	11.44	6.60614	11.44	7.70635
	690	0.01259	708	0.00914	708	0.02503	708	0.04341	708	0.00601	681	0.04051	708	0.01802				11.46	0.05242	11.46	1.13133	11.46	2.21847	11.46	3.3076	11.46	4.40441	11.46	5.50466	11.46	6.60658	11.46	7.70695
	691	0.01227	709	0.00894	709	0.02454	709	0.04404	709	0.00584	682	0.03961	709	0.01727				11.48	0.0457	11.48	1.12714	11.48	2.2173	11.48	3.30645	11.48	4.404	11.48	5.50493	11.48	6.60709	11.48	7.70769
	692	0.01216	710	0.00867	710	0.02385	710	0.04482	710	0.00546	683	0.03884	710	0.01654				11.5	0.04167	11.5	1.1241	11.5	2.21847	11.5	3.30555	11.5	4.40368	11.5	5.50525	11.5	6.60767	11.5	7.70861
	693	0.01192	711	0.00859	711	0.02329	711	0.04366	711	0.00528	684	0.03801	711	0.01576				11.52	0.03964	11.52	1.1219	11.52	2.2223	11.52	3.30489	11.52	4.40342	11.52	5.50564	11.52	6.60836	11.52	7.70982
	694	0.01163	712	0.00832	712	0.02267	712	0.04266	712	0.00512	685	0.03745	712	0.01519				11.54	0.03934	11.54	1.12037	11.54	2.22879	11.54	3.30442	11.54	4.4032	11.54	5.50611	11.54	6.60917	11.54	7.71148
	695	0.01143	713	0.00783	713	0.0218	713	0.04172	713	0.0049	686	0.03724	713	0.01459				11.56	0.04072	11.56	1.11937	11.56	2.23554	11.56	3.30407	11.56	4.40301	11.56	5.50674	11.56	6.61015	11.56	7.71396
	696	0.01116	714	0.00764	714	0.02098	714	0.04038	714	0.00459	687	0.037	714	0.01402				11.58	0.04399	11.58	1.11884	11.58	2.23609	11.58	3.3038	11.58	4.40284	11.58	5.50757	11.58	6.61136	11.58	7.71788
	697	0.01078	715	0.00737	715	0.02027	715	0.0392	715	0.00434	688	0.03676	715	0.0135				11.6	0.0497	11.6	1.11874	11.6	2.22897	11.6	3.30358	11.6	4.4027	11.6	5.50859	11.6	6.61289	11.6	7.7242
	698	0.01057	716	0.007	716	0.01948	716	0.0376	716	0.00392	689	0.03695	716	0.01301				11.62	0.05897	11.62	1.11908	11.62	2.22042	11.62	3.30339	11.62	4.40256	11.62	5.50955	11.62	6.6149	11.62	7.73385
	699	0.01046	717	0.00671	717	0.01876	717	0.03546	717	0.00376	690	0.03718	717	0.01244				11.64	0.07423	11.64	1.11989	11.64	2.21396	11.64	3.30324	11.64	4.40244	11.64	5.50996	11.64	6.61767	11.64	7.74638
	700	0.01026	718	0.00639	718	0.01782	718	0.03383	718	0.00351	691	0.03732	718	0.01195				11.66	0.10017	11.66	1.12123	11.66	2.20978	11.66	3.30312	11.66	4.40233	11.66	5.50992	11.66	6.62178	11.66	7.75617
	701	0.00996	719	0.00591	719	0.01713	719	0.03179	719	0.00321	692	0.03708	719	0.01154				11.68	0.1448	11.68	1.12323	11.68	2.20721	11.68	3.30303	11.68	4.40223	11.68	5.50994	11.68	6.62833	11.68	7.75423
	702	0.00972	720	0.0054	720	0.0162	720	0.0303	720	0.00307	693	0.03679	720	0.01118				11.7	0.21853	11.7	1.12609	11.7	2.20561	11.7	3.30299	11.7	4.40213	11.7	5.51021	11.7	6.63904	11.7	7.7437
	703	0.00944	721	0.00532	721	0.01534	721	0.02939	721	0.00277	694	0.03643	721	0.01108				11.72	0.32754	11.72	1.13012	11.72	2.20455	11.72	3.30301	11.72	4.40204	11.72	5.51072	11.72	6.65601	11.72	7.73364
	704	0.00911	722	0.00491	722	0.01437	722	0.02878	722	0.00246	695	0.03581	722	0.0108				11.74	0.44887	11.74	1.13585	11.74	2.2038	11.74	3.30308	11.74	4.40196	11.74	5.51145	11.74	6.67986	11.74	7.72715
	705	0.00879	723	0.00485	723	0.01335	723	0.02822	723	0.00226	696	0.03511	723	0.01073				11.76	0.49487	11.76	1.14427	11.76	2.20324	11.76	3.30312	11.76	4.40189	11.76	5.51236	11.76	6.70358	11.76	7.7238
	706	0.00872	724	0.00466	724	0.01223	724	0.02801	724	0.00218	697	0.03406	724	0.01094				11.78	0.41319	11.78	1.15733	11.78	2.20281	11.78	3.30302	11.78	4.40181	11.78	5.51335	11.78	6.7081	11.78	7.72263
	707	0.00864	725	0.00448	725	0.01132	725	0.02853	725	0.00195	698	0.03316	725	0.01136				11.8	0.28854	11.8	1.17885	11.8	2.20246	11.8	3.30282	11.8	4.40175	11.8	5.51464	11.8	6.68933	11.8	7.7229
	708	0.00905	726	0.00443	726	0.01051	726	0.02876	726	0.00189	699	0.0319	726	0.01177				11.82	0.18913	11.82	1.2154	11.82	2.20218	11.82	3.30266	11.82	4.40168	11.82	5.51617	11.82	6.66628	11.82	7.72419
	709	0.00867	727	0.00421	727	0.00985	727	0.02924	727	0.00185	700	0.03092	727	0.01225				11.84	0.12439	11.84	1.27576	11.84	2.20195	11.84	3.30256	11.84	4.40162	11.84	5.51798	11.84	6.64952	11.84	7.72639
	710	0.00876	728	0.00411	728	0.00915	728	0.02953	728	0.00183	701	0.0298	728	0.0121				11.86	0.08539	11.86	1.36612	11.86	2.20175	11.86	3.30252	11.86	4.40157	11.86	5.52014	11.86	6.63959	11.86	7.72958
	711	0.00866	729	0.0041	729	0.00841	729	0.03033	729	0.00165	702	0.02846	729	0.01202				11.88	0.06213	11.88	1.47102	11.88	2.20159	11.88	3.30256	11.88	4.40152	11.88	5.52274	11.88	6.63459	11.88	7.73406
	712	0.00831	730	0.00447	730	0.00796	730	0.02974	730	0.0016	703	0.02754	730	0.01184				11.9	0.0476	11.9	1.52051	11.9	2.20145	11.9	3.3027	11.9	4.40146	11.9	5.52591	11.9	6.63268	11.9	7.74048
	713	0.00799	731	0.00451	731	0.00751	731	0.02923	731	0.00166	704	0.02655	731	0.01169				11.92	0.03787	11.92	1.45973	11.92	2.20133	11.92	3.303	11.92	4.40142	11.92	5.52985	11.92	6.6327	11.92	7.75011
	714	0.00812	732	0.00442	732	0.00689	732	0.02846	732	0.00162	705	0.02589	732	0.01155				11.94	0.03095	11.94	1.35377	11.94	2.20122	11.94	3.30355	11.94	4.40137	11.94	5.53483	11.94	6.63407	11.94	7.76526
	715	0.00759	733	0.00436	733	0.00622	733	0.02714	733	0.00146	706	0.02506	733	0.01136				11.96	0.02581	11.96	1.2664	11.96	2.20112	11.96	3.30444	11.96	4.40133	11.96	5.54133	11.96	6.63661	11.96	7.78929
	716	0.00691	734	0.00442	734	0.00571	734	0.02562	734	0.00122	707	0.02437	734	0.01121				11.98	0.02188	11.98	1.20883	11.98	2.20104	11.98	3.30564	11.98	4.40129	11.98	5.55015	11.98	6.64035	11.98	7.82551
	717	0.00687	735	0.00438	735	0.00508	735	0.02464	735	0.00105	708	0.02394	735	0.01099				12	0.01881	12	1.17404	12	2.20097	12	3.30658	12	4.40125	12	5.56281	12	6.64548	12	7.87217
	718	0.00683	736	0.00456	736	0.00457	736	0.02276	736	0.00095505	709	0.02342	736	0.01079				12.02	0.01691	12.02	1.15341	12.02	2.2009	12.02	3.3063	12.02	4.40121	12.02	5.58199	12.02	6.65239	12.02	7.90961
	719	0.0069	737	0.00472	737	0.00408	737	0.02219	737	0.000864521	710	0.02312	737	0.01055				12.04	0.01494	12.04	1.14061	12.04	2.20084	12.04	3.30509	12.04	4.40118	12.04	5.61168	12.04	6.66173	12.04	7.90924
	720	0.00685	738	0.00455	738	0.00361	738	0.02253	738	0.000777424	711	0.02196	738	0.0103				12.06	0.01332	12.06	1.13211	12.06	2.20079	12.06	3.30391	12.06	4.40114	12.06	5.65617	12.06	6.6747	12.06	7.88581
	721	0.00705	739	0.00434	739	0.00317	739	0.02211	739	0.000693759	712	0.02058	739	0.01015				12.08	0.01198	12.08	1.1261	12.08	2.20074	12.08	3.30309	12.08	4.40031	12.08	5.71536	12.08	6.69359	12.08	7.87228
	722	0.00717	740	0.00446	740	0.00276	740	0.02312	740	0.000613527	713	0.01909	740	0.00981				12.1	0.01086	12.1	1.12167	12.1	2.2007	12.1	3.30258	12.1	4.40008	12.1	5.77178	12.1	6.72285	12.1	7.8834
	723	0.00707	741	0.00454	741	0.00237	741	0.02408	741	0.000536728	714	0.01771	741	0.00952				12.12	0.00991	12.12	1.1183	12.12	2.20066	12.12	3.30228	12.12	4.40007	12.12	5.79854	12.12	6.77015	12.12	7.92721
	724	0.0066	742	0.00429	742	0.00201	742	0.02658	742	0.000463361	715	0.01648	742	0.00936				12.14	0.0091	12.14	1.11568	12.14	2.20062	12.14	3.3021	12.14	4.40007	12.14	5.81705	12.14	6.84625	12.14	8.01377
	725	0.00662	743	0.00426	743	0.00167	743	0.0288	743	0.000393427	716	0.01491	743	0.00935				12.16	0.00854	12.16	1.11359	12.16	2.20059	12.16	3.302	12.16	4.40007	12.16	5.87406	12.16	6.9604	12.16	8.15098
	726	0.00652	744	0.00408	744	0.00136	744	0.03092	744	0.000326925	717	0.01355	744	0.00913				12.18	0.00794	12.18	1.11192	12.18	2.20056	12.18	3.30195	12.18	4.40006	12.18	5.99177	12.18	7.10158	12.18	8.31939
	727	0.00639	745	0.00374	745	0.00107	745	0.03257	745	0.000263856	718	0.01191	745	0.009				12.2	0.00747	12.2	1.11054	12.2	2.20053	12.2	3.30117	12.2	4.40006	12.2	6.1523	12.2	7.19956	12.2	8.4523
	728	0.0062	746	0.00375	746	0.000803131	746	0.03417	746	0.00020422	719	0.01029	746	0.00888				12.22	0.00701	12.22	1.10953	12.22	2.2005	12.22	3.30095	12.22	4.40006	12.22	6.27302	12.22	7.18663	12.22	8.50061
	729	0.00581	747	0.00378	747	0.000564748	747	0.03549	747	0.000148016	720	0.00852	747	0.00854				12.24	0.00661	12.24	1.10858	12.24	2.20048	12.24	3.30101	12.24	4.40006	12.24	6.29741	12.24	7.13937	12.24	8.43331
	730	0.00579	748	0.00353	748	0.000351432	748	0.03667	748	9.52446e-05	721	0.00748	748	0.00827				12.26	0.00626	12.26	1.1084	12.26	2.20046	12.26	3.3011	12.26	4.40005	12.26	6.27965	12.26	7.15429	12.26	8.29378
	731	0.00562	749	0.00335	749	0.000163183	749	0.03689	749	4.5906e-05	722	0.00659	749	0.00789				12.28	0.00595	12.28	1.10773	12.28	2.20044	12.28	3.30121	12.28	4.40005	12.28	6.21228	12.28	7.25567	12.28	8.1836
	732	0.00604	750	0.0031	750	0	750	0.0372	750	0	723	0.00575	750	0.00763				12.3	0.00568	12.3	1.10715	12.3	2.20042	12.3	3.30137	12.3	4.40005	12.3	6.05648	12.3	7.39224	12.3	8.12
			751	0.00327			751	0.0372			724	0.00498	751	0.00744				12.32	0.00544	12.32	1.10666	12.32	2.2004	12.32	3.30157	12.32	4.40005	12.32	5.88611	12.32	7.43072	12.32	8.05302
			752	0.00315			752	0.03768			725	0.00425	752	0.00713				12.34	0.00522	12.34	1.10623	12.34	2.20038	12.34	3.30185	12.34	4.40005	12.34	5.75891	12.34	7.33858	12.34	7.96539
			753	0.00302			753	0.03767			726	0.00359	753	0.00681				12.36	0.00504	12.36	1.10586	12.36	2.20037	12.36	3.30222	12.36	4.40004	12.36	5.67675	12.36	7.22153	12.36	7.88758
			754	0.00302			754	0.03804			727	0.00298	754	0.00661				12.38	0.00487	12.38	1.10554	12.38	2.20035	12.38	3.30273	12.38	4.40004	12.38	5.62616	12.38	7.1305	12.38	7.83254
			755	0.00306			755	0.03829			728	0.00243	755	0.00641				12.4	0.00473	12.4	1.10525	12.4	2.20034	12.4	3.30348	12.4	4.40004	12.4	5.59474	12.4	7.07263	12.4	7.79667
			756	0.00291			756	0.03827			729	0.00193	756	0.00621				12.42	0.0046	12.42	1.105	12.42	2.20032	12.42	3.30463	12.42	4.40004	12.42	5.57423	12.42	7.00826	12.42	7.77364
			757	0.00276			757	0.03725			730	0.00149	757	0.00601				12.44	0.00441	12.44	1.10479	12.44	2.20031	12.44	3.30653	12.44	4.40004	12.44	5.56004	12.44	6.91342	12.44	7.75842
			758	0.00265			758	0.03636			731	0.00111	758	0.00581				12.46	0.00431	12.46	1.10459	12.46	2.2003	12.46	3.30973	12.46	4.40004	12.46	5.54962	12.46	6.82299	12.46	7.7478
			759	0.00259			759	0.03549			732	0.00078362	759	0.00562				12.48	0.00424	12.48	1.10442	12.48	2.20029	12.48	3.31496	12.48	4.40004	12.48	5.54172	12.48	6.75738	12.48	7.73999
			760	0.00272			760	0.03514			733	0.000513879	760	0.00543				12.5	0.00418	12.5	1.10428	12.5	2.20028	12.5	3.32265	12.5	4.40004	12.5	5.53558	12.5	6.71436	12.5	7.73401
			761	0.00259			761	0.03415			734	0.000300646	761	0.00524				12.52	0.00413	12.52	1.10415	12.52	2.20027	12.52	3.33111	12.52	4.40003	12.52	5.53071	12.52	6.68682	12.52	7.72932
			762	0.00238			762	0.03292			735	0.000143922	762	0.00506				12.54	0.00409	12.54	1.10404	12.54	2.20026	12.54	3.33414	12.54	4.40003	12.54	5.52678	12.54	6.66875	12.54	7.72555
			763	0.00226			763	0.03185			736	4.37068e-05	763	0.00488				12.56	0.00407	12.56	1.10394	12.56	2.20025	12.56	3.32833	12.56	4.40003	12.56	5.52379	12.56	6.65625	12.56	7.72262
			764	0.00204			764	0.03145			737	0	764	0.0047				12.58	0.00406	12.58	1.10386	12.58	2.20024	12.58	3.31967	12.58	4.40003	12.58	5.52114	12.58	6.64711	12.58	7.72009
			765	0.00197			765	0.0301			738	1.28019e-05	765	0.00452				12.6	0.00406	12.6	1.10379	12.6	2.20023	12.6	3.31282	12.6	4.40003	12.6	5.51892	12.6	6.64013	12.6	7.71797
			766	0.00196			766	0.0293			739	8.21124e-05	766	0.00435				12.62	0.00407	12.62	1.10373	12.62	2.20023	12.62	3.30837	12.62	4.40003	12.62	5.51704	12.62	6.63466	12.62	7.71618
			767	0.00208			767	0.02873			740	0.000207932	767	0.00418				12.64	0.0041	12.64	1.10368	12.64	2.20022	12.64	3.3057	12.64	4.40003	12.64	5.51544	12.64	6.63026	12.64	7.71465
			768	0.00156			768	0.02728			741	0.00039026	768	0.00401				12.66	0.00414	12.66	1.10365	12.66	2.20021	12.66	3.30411	12.66	4.40003	12.66	5.51406	12.66	6.62668	12.66	7.71334
			769	0.00163			769	0.02593			742	0.000629096	769	0.00384				12.68	0.00419	12.68	1.10362	12.68	2.20021	12.68	3.30312	12.68	4.4	12.68	5.51287	12.68	6.62402	12.68	7.7122
			770	0.00148			770	0.02466			743	0.000924441	770	0.00368				12.7	0.00425	12.7	1.10361	12.7	2.2002	12.7	3.30246	12.7	4.4	12.7	5.51183	12.7	6.62154	12.7	7.71121
			771	0.00134			771	0.02402			744	0.00128	771	0.00352				12.72	0.00434	12.72	1.10361	12.72	2.20019	12.72	3.30199	12.72	4.4	12.72	5.51093	12.72	6.61945	12.72	7.71033
			772	0.00132			772	0.02337			745	0.00168	772	0.00336				12.74	0.00443	12.74	1.10317	12.74	2.20019	12.74	3.30165	12.74	4.4	12.74	5.51013	12.74	6.61767	12.74	7.70957
			773	0.00118			773	0.02271			746	0.00215	773	0.00321				12.76	0.00455	12.76	1.1032	12.76	2.20018	12.76	3.30138	12.76	4.4	12.76	5.50947	12.76	6.61613	12.76	7.70888
			774	0.00102			774	0.02203			747	0.00267	774	0.00305				12.78	0.00468	12.78	1.1032	12.78	2.20018	12.78	3.30118	12.78	4.4	12.78	5.50885	12.78	6.6148	12.78	7.70828
			775	0.00111			775	0.02134			748	0.00325	775	0.0029				12.8	0.00438	12.8	1.10324	12.8	2.20004	12.8	3.301	12.8	4.4	12.8	5.50829	12.8	6.61363	12.8	7.70773
			776	0.00129			776	0.02064			749	0.00388	776	0.00275				12.82	0.00457	12.82	1.1033	12.82	2.20004	12.82	3.30087	12.82	4.4	12.82	5.5078	12.82	6.61261	12.82	7.70738
			777	0.00123			777	0.01992			750	0.00457	777	0.00261				12.84	0.00479	12.84	1.10337	12.84	2.20004	12.84	3.30077	12.84	4.4	12.84	5.50735	12.84	6.61171	12.84	7.70695
			778	0.000933715			778	0.01919			751	0.00532	778	0.00247				12.86	0.00504	12.86	1.10345	12.86	2.20004	12.86	3.30068	12.86	4.4	12.86	5.50695	12.86	6.61091	12.86	7.70656
			779	0.000855544			779	0.01845					779	0.00233				12.88	0.00533	12.88	1.10354	12.88	2.20004	12.88	3.3006	12.88	4.4	12.88	5.50659	12.88	6.61031	12.88	7.7062
			780	0.00083533			780	0.0177					780	0.00219				12.9	0.00568	12.9	1.10364	12.9	2.20004	12.9	3.30054	12.9	4.4	12.9	5.50627	12.9	6.60968	12.9	7.70588
			781	0.000841733			781	0.01694					781	0.00206				12.92	0.00607	12.92	1.10376	12.92	2.20004	12.92	3.30049	12.92	4.4	12.92	5.50598	12.92	6.60911	12.92	7.70559
			782	0.000621172			782	0.01616					782	0.00192				12.94	0.00654	12.94	1.10389	12.94	2.20004	12.94	3.30044	12.94	4.4	12.94	5.50572	12.94	6.6086	12.94	7.70532
			783	0.000326955			783	0.01537					783	0.00179				12.96	0.00711	12.96	1.10404	12.96	2.20003	12.96	3.3004	12.96	4.4	12.96	5.50549	12.96	6.60814	12.96	7.70508
			784	0.000292271			784	0.01456					784	0.00167				12.98	0.00783	12.98	1.1042	12.98	2.20003	12.98	3.30037	12.98	4.4	12.98	5.50528	12.98	6.60773	12.98	7.70486
			785	0.000334804			785	0.01375					785	0.00154				13	0.00879	13	1.10439	13	2.20003	13	3.30034	13	4.4	13	5.50509	13	6.60736	13	7.70466
			786	0.000293305			786	0.01292					786	0.00142				13.02	0.01014	13.02	1.1046	13.02	2.20003	13.02	3.30031	13.02	4.4	13.02	5.50493	13.02	6.60702	13.02	7.70447
			787	0.000254546			787	0.01208					787	0.0013				13.04	0.01213	13.04	1.10483	13.04	2.20003	13.04	3.30029	13.04	4.4	13.04	5.50478	13.04	6.60671	13.04	7.70431
			788	0.000218527			788	0.01123					788	0.00119				13.06	0.01499	13.06	1.10509	13.06	2.2	13.06	3.30027	13.06	4.4	13.06	5.50465	13.06	6.60644	13.06	7.70415
			789	0.000185248			789	0.01036					789	0.00107				13.08	0.01866	13.08	1.10538	13.08	2.2	13.08	3.30025	13.08	4.4	13.08	5.50454	13.08	6.60619	13.08	7.70402
			790	0.000154708			790	0.00948					790	0.000963881				13.1	0.02186	13.1	1.10571	13.1	2.2	13.1	3.30023	13.1	4.4	13.1	5.50445	13.1	6.60596	13.1	7.70389
			791	0.000126909			791	0.00859					791	0.000855676				13.12	0.02242	13.12	1.10608	13.12	2.2	13.12	3.30022	13.12	4.4	13.12	5.50438	13.12	6.60576	13.12	7.70378
			792	0.000101849			792	0.00769					792	0.000750098				13.14	0.02099	13.14	1.10651	13.14	2.2	13.14	3.3002	13.14	4.4	13.14	5.50433	13.14	6.60558	13.14	7.70363
			793	7.95284e-05			793	0.00677					793	0.000647145				13.16	0.01985	13.16	1.10699	13.16	2.2	13.16	3.30019	13.16	4.4	13.16	5.5043	13.16	6.60542	13.16	7.70355
			794	5.99479e-05			794	0.00584					794	0.000546818				13.18	0.01982	13.18	1.10755	13.18	2.2	13.18	3.30018	13.18	4.4	13.18	5.5043	13.18	6.60528	13.18	7.70347
			795	4.31072e-05			795	0.0049					795	0.000449117				13.2	0.02092	13.2	1.1082	13.2	2.2	13.2	3.30017	13.2	4.4	13.2	5.50432	13.2	6.60516	13.2	7.70342
			796	2.90062e-05			796	0.00394					796	0.000354042				13.22	0.02255	13.22	1.10896	13.22	2.2	13.22	3.30016	13.22	4.4	13.22	5.50437	13.22	6.60507	13.22	7.70338
			797	1.7645e-05			797	0.00298					797	0.000261593				13.24	0.02565	13.24	1.10985	13.24	2.2	13.24	3.30015	13.24	4.4	13.24	5.50447	13.24	6.60499	13.24	7.70337
			798	9.02358e-06			798	0.002					798	0.000171769				13.26	0.02986	13.26	1.11093	13.26	2.2	13.26	3.30014	13.26	4.4	13.26	5.50463	13.26	6.60485	13.26	7.70339
			799	3.14191e-06			799	0.001					799	8.45718e-05				13.28	0.03551	13.28	1.11234	13.28	2.2	13.28	3.30014	13.28	4.4	13.28	5.50487	13.28	6.60483	13.28	7.70344
			800	0			800	0					800	0				13.3	0.04318	13.3	1.11398	13.3	2.2	13.3	3.30013	13.3	4.40004	13.3	5.50523	13.3	6.60486	13.3	7.70346
																		13.32	0.05394	13.32	1.11611	13.32	2.2	13.32	3.30012	13.32	4.40004	13.32	5.50583	13.32	6.60494	13.32	7.7034
																		13.34	0.06984	13.34	1.11902	13.34	2.2	13.34	3.30012	13.34	4.40004	13.34	5.50682	13.34	6.60512	13.34	7.70331
																		13.36	0.09498	13.36	1.12286	13.36	2.2	13.36	3.30011	13.36	4.40004	13.36	5.50849	13.36	6.60546	13.36	7.70323
																		13.38	0.13682	13.38	1.12939	13.38	2.2	13.38	3.30011	13.38	4.40004	13.38	5.51115	13.38	6.60606	13.38	7.70319
																		13.4	0.20644	13.4	1.13946	13.4	2.2	13.4	3.3001	13.4	4.40018	13.4	5.51478	13.4	6.60697	13.4	7.70318
																		13.42	0.31516	13.42	1.15396	13.42	2.2	13.42	3.3001	13.42	4.40018	13.42	5.51805	13.42	6.60804	13.42	7.70319
																		13.44	0.4575	13.44	1.1709	13.44	2.2	13.44	3.30014	13.44	4.40019	13.44	5.51806	13.44	6.60855	13.44	7.70322
																		13.46	0.56842	13.46	1.18086	13.46	2.2	13.46	3.30014	13.46	4.40019	13.46	5.51492	13.46	6.60798	13.46	7.70327
																		13.48	0.54275	13.48	1.17668	13.48	2.2	13.48	3.30013	13.48	4.40022	13.48	5.51152	13.48	6.60699	13.48	7.70333
																		13.5	0.41778	13.5	1.16759	13.5	2.2	13.5	3.30013	13.5	4.40022	13.5	5.50914	13.5	6.60623	13.5	7.70327
																		13.52	0.30277	13.52	1.16269	13.52	2.2	13.52	3.30013	13.52	4.40023	13.52	5.50775	13.52	6.60578	13.52	7.70338
																		13.54	0.23658	13.54	1.16431	13.54	2.2	13.54	3.30013	13.54	4.40024	13.54	5.50705	13.54	6.60559	13.54	7.70352
																		13.56	0.21717	13.56	1.17294	13.56	2.2	13.56	3.30013	13.56	4.40025	13.56	5.50677	13.56	6.60559	13.56	7.70369
																		13.58	0.22761	13.58	1.19004	13.58	2.20002	13.58	3.30026	13.58	4.40025	13.58	5.50659	13.58	6.60571	13.58	7.70389
																		13.6	0.23363	13.6	1.21941	13.6	2.20002	13.6	3.30027	13.6	4.40026	13.6	5.50676	13.6	6.60593	13.6	7.70414
																		13.62	0.21026	13.62	1.26789	13.62	2.20002	13.62	3.30029	13.62	4.40027	13.62	5.50709	13.62	6.60627	13.62	7.70446
																		13.64	0.17091	13.64	1.34432	13.64	2.20002	13.64	3.3003	13.64	4.40028	13.64	5.50757	13.64	6.60674	13.64	7.70486
																		13.66	0.12822	13.66	1.45211	13.66	2.20002	13.66	3.3003	13.66	4.40029	13.66	5.50821	13.66	6.60693	13.66	7.70538
																		13.68	0.09139	13.68	1.5811	13.68	2.20002	13.68	3.30031	13.68	4.4003	13.68	5.50901	13.68	6.60792	13.68	7.70578
																		13.7	0.06534	13.7	1.71919	13.7	2.20002	13.7	3.30031	13.7	4.40031	13.7	5.50948	13.7	6.60946	13.7	7.70675
																		13.72	0.0484	13.72	1.81392	13.72	2.20002	13.72	3.30032	13.72	4.40032	13.72	5.51075	13.72	6.61191	13.72	7.70749
																		13.74	0.03747	13.74	1.7556	13.74	2.20002	13.74	3.30033	13.74	4.40033	13.74	5.51195	13.74	6.61567	13.74	7.70882
																		13.76	0.03018	13.76	1.58429	13.76	2.20002	13.76	3.30034	13.76	4.40035	13.76	5.51419	13.76	6.62082	13.76	7.71015
																		13.78	0.02507	13.78	1.42275	13.78	2.20002	13.78	3.30034	13.78	4.40036	13.78	5.51729	13.78	6.62573	13.78	7.71199
																		13.8	0.02127	13.8	1.31087	13.8	2.20003	13.8	3.30035	13.8	4.40037	13.8	5.52178	13.8	6.62603	13.8	7.71479
																		13.82	0.01834	13.82	1.24169	13.82	2.20003	13.82	3.30036	13.82	4.40039	13.82	5.52864	13.82	6.62263	13.82	7.71926
																		13.84	0.01603	13.84	1.20036	13.84	2.20003	13.84	3.30037	13.84	4.4004	13.84	5.53942	13.84	6.61902	13.84	7.72462
																		13.86	0.01417	13.86	1.1751	13.86	2.20003	13.86	3.30038	13.86	4.40042	13.86	5.55606	13.86	6.61692	13.86	7.72858
																		13.88	0.01264	13.88	1.15862	13.88	2.20003	13.88	3.30039	13.88	4.40044	13.88	5.57962	13.88	6.61644	13.88	7.73051
																		13.9	0.01138	13.9	1.14717	13.9	2.20003	13.9	3.30041	13.9	4.40046	13.9	5.6059	13.9	6.61708	13.9	7.73411
																		13.92	0.01032	13.92	1.1388	13.92	2.20003	13.92	3.30042	13.92	4.40048	13.92	5.6242	13.92	6.61916	13.92	7.74328
																		13.94	0.00942	13.94	1.13249	13.94	2.20003	13.94	3.30043	13.94	4.4005	13.94	5.63847	13.94	6.6225	13.94	7.76106
																		13.96	0.00866	13.96	1.12762	13.96	2.20003	13.96	3.30045	13.96	4.40052	13.96	5.66676	13.96	6.62752	13.96	7.78935
																		13.98	0.00801	13.98	1.12378	13.98	2.20004	13.98	3.30046	13.98	4.40055	13.98	5.71169	13.98	6.63497	13.98	7.82353
																		14	0.00745	14	1.12071	14	2.20004	14	3.30045	14	4.40057	14	5.74267	14	6.64607	14	7.84156
																		14.02	0.00696	14.02	1.11821	14.02	2.20004	14.02	3.30047	14.02	4.4006	14.02	5.71851	14.02	6.66271	14.02	7.82386
																		14.04	0.00655	14.04	1.11616	14.04	2.20004	14.04	3.30049	14.04	4.40063	14.04	5.66051	14.04	6.68867	14.04	7.79015
																		14.06	0.00619	14.06	1.11446	14.06	2.20004	14.06	3.30051	14.06	4.40067	14.06	5.60882	14.06	6.73096	14.06	7.76222
																		14.08	0.00588	14.08	1.11303	14.08	2.20004	14.08	3.30053	14.08	4.4007	14.08	5.57429	14.08	6.79488	14.08	7.74442
																		14.1	0.00561	14.1	1.11182	14.1	2.20005	14.1	3.30056	14.1	4.40074	14.1	5.55428	14.1	6.86921	14.1	7.73475
																		14.12	0.00539	14.12	1.1108	14.12	2.20005	14.12	3.30058	14.12	4.40078	14.12	5.54449	14.12	6.90362	14.12	7.73071
																		14.14	0.00521	14.14	1.10992	14.14	2.20005	14.14	3.30061	14.14	4.40083	14.14	5.5421	14.14	6.86027	14.14	7.73084
																		14.16	0.00507	14.16	1.10917	14.16	2.20005	14.16	3.30064	14.16	4.40088	14.16	5.54603	14.16	6.78641	14.16	7.73521
																		14.18	0.00497	14.18	1.10852	14.18	2.20006	14.18	3.30067	14.18	4.40094	14.18	5.55546	14.18	6.72687	14.18	7.74539
																		14.2	0.00491	14.2	1.10796	14.2	2.20006	14.2	3.30071	14.2	4.401	14.2	5.5658	14.2	6.68969	14.2	7.76396
																		14.22	0.00528	14.22	1.10748	14.22	2.20006	14.22	3.30075	14.22	4.40106	14.22	5.56583	14.22	6.67074	14.22	7.79282
																		14.24	0.00536	14.24	1.10707	14.24	2.20006	14.24	3.30079	14.24	4.40114	14.24	5.55302	14.24	6.66557	14.24	7.82696
																		14.26	0.00556	14.26	1.10671	14.26	2.20007	14.26	3.30083	14.26	4.40122	14.26	5.53782	14.26	6.67206	14.26	7.84282
																		14.28	0.00594	14.28	1.10642	14.28	2.20007	14.28	3.30088	14.28	4.40131	14.28	5.52636	14.28	6.68935	14.28	7.82228
																		14.3	0.00664	14.3	1.10617	14.3	2.20007	14.3	3.30094	14.3	4.40141	14.3	5.51889	14.3	6.71249	14.3	7.78679
																		14.32	0.0078	14.32	1.10598	14.32	2.20008	14.32	3.301	14.32	4.40153	14.32	5.51424	14.32	6.7231	14.32	7.75749
																		14.34	0.00945	14.34	1.10583	14.34	2.20008	14.34	3.30106	14.34	4.40166	14.34	5.51129	14.34	6.70577	14.34	7.73813
																		14.36	0.01107	14.36	1.10573	14.36	2.20009	14.36	3.30114	14.36	4.4018	14.36	5.50931	14.36	6.67671	14.36	7.72637
																		14.38	0.01134	14.38	1.10568	14.38	2.20009	14.38	3.30122	14.38	4.40197	14.38	5.50788	14.38	6.65237	14.38	7.71932
																		14.4	0.01004	14.4	1.10568	14.4	2.2001	14.4	3.30131	14.4	4.40216	14.4	5.5068	14.4	6.63606	14.4	7.71492
																		14.42	0.0085	14.42	1.10574	14.42	2.2001	14.42	3.30142	14.42	4.40238	14.42	5.50596	14.42	6.62596	14.42	7.71197
																		14.44	0.00743	14.44	1.10588	14.44	2.20011	14.44	3.30154	14.44	4.40264	14.44	5.50528	14.44	6.61975	14.44	7.70987
																		14.46	0.00686	14.46	1.1061	14.46	2.20012	14.46	3.30169	14.46	4.40294	14.46	5.50472	14.46	6.61575	14.46	7.70831
																		14.48	0.00666	14.48	1.10642	14.48	2.20013	14.48	3.30188	14.48	4.40329	14.48	5.50426	14.48	6.613	14.48	7.70711
																		14.5	0.00671	14.5	1.10688	14.5	2.20014	14.5	3.30211	14.5	4.40372	14.5	5.50388	14.5	6.61098	14.5	7.70617
																		14.52	0.00693	14.52	1.10753	14.52	2.20015	14.52	3.30239	14.52	4.40423	14.52	5.50355	14.52	6.60944	14.52	7.70542
																		14.54	0.00729	14.54	1.10842	14.54	2.20016	14.54	3.30267	14.54	4.40487	14.54	5.50327	14.54	6.60824	14.54	7.70481
																		14.56	0.00785	14.56	1.10968	14.56	2.20017	14.56	3.30292	14.56	4.40566	14.56	5.50302	14.56	6.60727	14.56	7.70432
																		14.58	0.00851	14.58	1.11151	14.58	2.20018	14.58	3.30321	14.58	4.40668	14.58	5.50281	14.58	6.60649	14.58	7.7039
																		14.6	0.00936	14.6	1.11432	14.6	2.20024	14.6	3.30362	14.6	4.40801	14.6	5.50263	14.6	6.60584	14.6	7.70355
																		14.62	0.01045	14.62	1.11889	14.62	2.20026	14.62	3.30414	14.62	4.40984	14.62	5.50246	14.62	6.6053	14.62	7.70326
																		14.64	0.01185	14.64	1.12663	14.64	2.20028	14.64	3.30461	14.64	4.41295	14.64	5.50232	14.64	6.60484	14.64	7.70301
																		14.66	0.01368	14.66	1.13956	14.66	2.20031	14.66	3.30495	14.66	4.41701	14.66	5.50219	14.66	6.60446	14.66	7.70279
																		14.68	0.0161	14.68	1.15947	14.68	2.20034	14.68	3.30531	14.68	4.42333	14.68	5.50208	14.68	6.60412	14.68	7.70261
																		14.7	0.01959	14.7	1.1844	14.7	2.20037	14.7	3.30586	14.7	4.43289	14.7	5.50198	14.7	6.60384	14.7	7.70245
																		14.72	0.02428	14.72	1.2006	14.72	2.20042	14.72	3.30668	14.72	4.44588	14.72	5.50189	14.72	6.60359	14.72	7.70231
																		14.74	0.03137	14.74	1.19114	14.74	2.20046	14.74	3.30782	14.74	4.45996	14.74	5.50181	14.74	6.60337	14.74	7.70219
																		14.76	0.0428	14.76	1.16669	14.76	2.20052	14.76	3.30943	14.76	4.46848	14.76	5.50174	14.76	6.60318	14.76	7.70208
																		14.78	0.06203	14.78	1.1448	14.78	2.20059	14.78	3.3122	14.78	4.4773	14.78	5.50168	14.78	6.60301	14.78	7.70199
																		14.8	0.09384	14.8	1.1301	14.8	2.20068	14.8	3.31578	14.8	4.496	14.8	5.50162	14.8	6.60287	14.8	7.70191
																		14.82	0.1422	14.82	1.12127	14.82	2.20079	14.82	3.32226	14.82	4.52523	14.82	5.50157	14.82	6.60274	14.82	7.70185
																		14.84	0.20118	14.84	1.11635	14.84	2.20093	14.84	3.33119	14.84	4.54778	14.84	5.50153	14.84	6.60263	14.84	7.70179
																		14.86	0.23596	14.86	1.11382	14.86	2.20111	14.86	3.34416	14.86	4.53803	14.86	5.50149	14.86	6.60254	14.86	7.70174
																		14.88	0.21011	14.88	1.11272	14.88	2.20135	14.88	3.35928	14.88	4.50671	14.88	5.50146	14.88	6.60245	14.88	7.7017
																		14.9	0.15354	14.9	1.11228	14.9	2.20168	14.9	3.36862	14.9	4.4792	14.9	5.50143	14.9	6.60238	14.9	7.70166
																		14.92	0.10561	14.92	1.11111	14.92	2.20217	14.92	3.3683	14.92	4.46205	14.92	5.50143	14.92	6.60232	14.92	7.70164
																		14.94	0.07464	14.94	1.10971	14.94	2.20294	14.94	3.36883	14.94	4.45007	14.94	5.50142	14.94	6.60227	14.94	7.70162
																		14.96	0.05716	14.96	1.10817	14.96	2.20421	14.96	3.37998	14.96	4.43844	14.96	5.50141	14.96	6.60224	14.96	7.70161
																		14.98	0.04517	14.98	1.10707	14.98	2.20635	14.98	3.4049	14.98	4.42842	14.98	5.5014	14.98	6.60221	14.98	7.70179
																		15	0.03506	15	1.10637	15	2.20976	15	3.43787	15	4.42122	15	5.5014	15	6.60219	15	7.7018
																		15.02	0.02727	15.02	1.10597	15.02	2.21444	15.02	3.45492	15.02	4.41643	15.02	5.50141	15.02	6.60219	15.02	7.70181
																		15.04	0.02188	15.04	1.10578	15.04	2.21868	15.04	3.43732	15.04	4.41329	15.04	5.5016	15.04	6.60219	15.04	7.70183
																		15.06	0.01822	15.06	1.10576	15.06	2.21865	15.06	3.40642	15.06	4.41118	15.06	5.50162	15.06	6.6022	15.06	7.70187
																		15.08	0.01598	15.08	1.10589	15.08	2.21441	15.08	3.38147	15.08	4.40971	15.08	5.50164	15.08	6.60223	15.08	7.70191
																		15.1	0.01465	15.1	1.10618	15.1	2.20977	15.1	3.3617	15.1	4.40864	15.1	5.50168	15.1	6.60261	15.1	7.70196
																		15.12	0.01415	15.12	1.10666	15.12	2.20644	15.12	3.34478	15.12	4.40784	15.12	5.50172	15.12	6.60267	15.12	7.70203
																		15.14	0.0145	15.14	1.10735	15.14	2.20438	15.14	3.33219	15.14	4.40723	15.14	5.50176	15.14	6.60276	15.14	7.70212
																		15.16	0.016	15.16	1.10859	15.16	2.2032	15.16	3.32382	15.16	4.40676	15.16	5.50182	15.16	6.60286	15.16	7.70224
																		15.18	0.01908	15.18	1.1106	15.18	2.20252	15.18	3.31841	15.18	4.40641	15.18	5.50208	15.18	6.603	15.18	7.70238
																		15.2	0.02395	15.2	1.11336	15.2	2.20206	15.2	3.31489	15.2	4.40614	15.2	5.50216	15.2	6.60318	15.2	7.7025
																		15.22	0.0294	15.22	1.11913	15.22	2.20169	15.22	3.3125	15.22	4.40595	15.22	5.50226	15.22	6.6034	15.22	7.70286
																		15.24	0.03123	15.24	1.12846	15.24	2.20141	15.24	3.31082	15.24	4.40581	15.24	5.50237	15.24	6.6037	15.24	7.70294
																		15.26	0.02733	15.26	1.14177	15.26	2.20122	15.26	3.30959	15.26	4.40572	15.26	5.50251	15.26	6.60411	15.26	7.70304
																		15.28	0.02177	15.28	1.15532	15.28	2.2012	15.28	3.30867	15.28	4.40567	15.28	5.50267	15.28	6.6047	15.28	7.70319
																		15.3	0.01758	15.3	1.15919	15.3	2.20115	15.3	3.30797	15.3	4.40567	15.3	5.50286	15.3	6.60565	15.3	7.70338
																		15.32	0.01512	15.32	1.14951	15.32	2.20116	15.32	3.30743	15.32	4.40569	15.32	5.5031	15.32	6.6072	15.32	7.70359
																		15.34	0.01399	15.34	1.13516	15.34	2.20126	15.34	3.30702	15.34	4.40576	15.34	5.50342	15.34	6.60992	15.34	7.70386
																		15.36	0.01375	15.36	1.12357	15.36	2.20147	15.36	3.30671	15.36	4.40585	15.36	5.50384	15.36	6.61325	15.36	7.70418
																		15.38	0.01412	15.38	1.11599	15.38	2.20184	15.38	3.30648	15.38	4.40597	15.38	5.5044	15.38	6.61643	15.38	7.70456
																		15.4	0.01499	15.4	1.11142	15.4	2.2023	15.4	3.30632	15.4	4.40612	15.4	5.50501	15.4	6.6169	15.4	7.70502
																		15.42	0.01634	15.42	1.1087	15.42	2.20256	15.42	3.30622	15.42	4.40631	15.42	5.50563	15.42	6.61446	15.42	7.70557
																		15.44	0.01825	15.44	1.10702	15.44	2.20232	15.44	3.30616	15.44	4.40653	15.44	5.50623	15.44	6.61162	15.44	7.70624
																		15.46	0.02085	15.46	1.10592	15.46	2.20183	15.46	3.30615	15.46	4.40678	15.46	5.50654	15.46	6.60968	15.46	7.70693
																		15.48	0.0244	15.48	1.10516	15.48	2.20142	15.48	3.30618	15.48	4.40706	15.48	5.50684	15.48	6.60869	15.48	7.70797
																		15.5	0.02929	15.5	1.10461	15.5	2.20114	15.5	3.30625	15.5	4.40739	15.5	5.50766	15.5	6.60841	15.5	7.70929
																		15.52	0.03628	15.52	1.10421	15.52	2.20098	15.52	3.30636	15.52	4.40776	15.52	5.50885	15.52	6.6086	15.52	7.711
																		15.54	0.04681	15.54	1.10392	15.54	2.2009	15.54	3.3065	15.54	4.40817	15.54	5.51052	15.54	6.60914	15.54	7.71328
																		15.56	0.06376	15.56	1.10371	15.56	2.20085	15.56	3.30667	15.56	4.40864	15.56	5.51289	15.56	6.61	15.56	7.71642
																		15.58	0.09229	15.58	1.10357	15.58	2.20084	15.58	3.30689	15.58	4.40917	15.58	5.51637	15.58	6.61093	15.58	7.72098
																		15.6	0.13983	15.6	1.10347	15.6	2.20088	15.6	3.30714	15.6	4.40976	15.6	5.52181	15.6	6.61258	15.6	7.72809
																		15.62	0.21318	15.62	1.10341	15.62	2.2009	15.62	3.30743	15.62	4.41043	15.62	5.53087	15.62	6.61481	15.62	7.73986
																		15.64	0.30608	15.64	1.10339	15.64	2.20093	15.64	3.30776	15.64	4.41119	15.64	5.54606	15.64	6.61788	15.64	7.75964
																		15.66	0.36911	15.66	1.10339	15.66	2.20097	15.66	3.30815	15.66	4.41205	15.66	5.57036	15.66	6.62225	15.66	7.79143
																		15.68	0.3374	15.68	1.10343	15.68	2.20102	15.68	3.30858	15.68	4.41304	15.68	5.60424	15.68	6.62884	15.68	7.83627
																		15.7	0.24705	15.7	1.10349	15.7	2.20109	15.7	3.30907	15.7	4.41416	15.7	5.63613	15.7	6.63949	15.7	7.88003
																		15.72	0.1647	15.72	1.10358	15.72	2.20118	15.72	3.30963	15.72	4.41546	15.72	5.63831	15.72	6.65741	15.72	7.88563
																		15.74	0.10868	15.74	1.10369	15.74	2.20128	15.74	3.31027	15.74	4.41696	15.74	5.6083	15.74	6.68716	15.74	7.8468
																		15.76	0.07463	15.76	1.10383	15.76	2.20141	15.76	3.31099	15.76	4.41871	15.76	5.57387	15.76	6.73271	15.76	7.80027
																		15.78	0.05476	15.78	1.10399	15.78	2.20156	15.78	3.3118	15.78	4.42076	15.78	5.54862	15.78	6.78891	15.78	7.76567
																		15.8	0.04304	15.8	1.10419	15.8	2.20176	15.8	3.31274	15.8	4.42319	15.8	5.53275	15.8	6.82388	15.8	7.74379
																		15.82	0.03589	15.82	1.10442	15.82	2.202	15.82	3.31381	15.82	4.42609	15.82	5.52335	15.82	6.80067	15.82	7.73079
																		15.84	0.0315	15.84	1.10469	15.84	2.20232	15.84	3.31504	15.84	4.4296	15.84	5.51778	15.84	6.74531	15.84	7.72307
																		15.86	0.02908	15.86	1.105	15.86	2.20273	15.86	3.31647	15.86	4.4339	15.86	5.5143	15.86	6.69645	15.86	7.71826
																		15.88	0.02841	15.88	1.10536	15.88	2.20329	15.88	3.31812	15.88	4.43924	15.88	5.51199	15.88	6.66352	15.88	7.71505
																		15.9	0.02972	15.9	1.10577	15.9	2.20407	15.9	3.32006	15.9	4.44599	15.9	5.51039	15.9	6.64351	15.9	7.71281
																		15.92	0.03378	15.92	1.10625	15.92	2.20522	15.92	3.32236	15.92	4.45471	15.92	5.50925	15.92	6.63171	15.92	7.7112
																		15.94	0.04182	15.94	1.10682	15.94	2.20706	15.94	3.32509	15.94	4.46628	15.94	5.50844	15.94	6.62457	15.94	7.71003
																		15.96	0.05504	15.96	1.10748	15.96	2.21013	15.96	3.32839	15.96	4.48227	15.96	5.50788	15.96	6.61996	15.96	7.70919
																		15.98	0.07224	15.98	1.10826	15.98	2.21527	15.98	3.3324	15.98	4.50565	15.98	5.5075	15.98	6.61681	15.98	7.70859
																		16	0.08458	16	1.10918	16	2.22325	16	3.33736	16	4.54197	16	5.50727	16	6.61458	16	7.70819
																		16.02	0.08107	16.02	1.1103	16.02	2.2336	16.02	3.34359	16.02	4.60032	16.02	5.50716	16.02	6.61297	16.02	7.70795
																		16.04	0.06914	16.04	1.11166	16.04	2.24127	16.04	3.35154	16.04	4.69262	16.04	5.50717	16.04	6.6118	16.04	7.70786
																		16.06	0.06163	16.06	1.11334	16.06	2.2386	16.06	3.36193	16.06	4.82726	16.06	5.50728	16.06	6.61096	16.06	7.7079
																		16.08	0.06391	16.08	1.11545	16.08	2.22867	16.08	3.37598	16.08	4.98405	16.08	5.5075	16.08	6.61037	16.08	7.70808
																		16.1	0.07867	16.1	1.11816	16.1	2.21924	16.1	3.39583	16.1	5.08826	16.1	5.50783	16.1	6.60999	16.1	7.7084
																		16.12	0.1084	16.12	1.12179	16.12	2.21273	16.12	3.42562	16.12	5.12421	16.12	5.50827	16.12	6.60978	16.12	7.7089
																		16.14	0.15187	16.14	1.12685	16.14	2.20875	16.14	3.47266	16.14	5.19141	16.14	5.50886	16.14	6.60972	16.14	7.70962
																		16.16	0.19068	16.16	1.13431	16.16	2.2064	16.16	3.54829	16.16	5.31419	16.16	5.50962	16.16	6.6098	16.16	7.71064
																		16.18	0.18739	16.18	1.14563	16.18	2.20501	16.18	3.66609	16.18	5.35487	16.18	5.51059	16.18	6.61002	16.18	7.71207
																		16.2	0.14433	16.2	1.16252	16.2	2.20412	16.2	3.83018	16.2	5.19561	16.2	5.51185	16.2	6.61037	16.2	7.71401
																		16.22	0.09846	16.22	1.18605	16.22	2.20354	16.22	4.00096	16.22	4.96075	16.22	5.51352	16.22	6.61087	16.22	7.71638
																		16.24	0.06546	16.24	1.21319	16.24	2.20314	16.24	4.11564	16.24	4.77192	16.24	5.5158	16.24	6.61154	16.24	7.71875
																		16.26	0.04479	16.26	1.23507	16.26	2.20286	16.26	4.21176	16.26	4.64757	16.26	5.5191	16.26	6.6124	16.26	7.72113
																		16.28	0.03249	16.28	1.25152	16.28	2.20268	16.28	4.3	16.28	4.5716	16.28	5.52408	16.28	6.61349	16.28	7.72452
																		16.3	0.02511	16.3	1.28209	16.3	2.20257	16.3	4.23893	16.3	4.5256	16.3	5.53162	16.3	6.61486	16.3	7.73016
																		16.32	0.02027	16.32	1.34282	16.32	2.20251	16.32	4.01498	16.32	4.49638	16.32	5.54251	16.32	6.6166	16.32	7.7398
																		16.34	0.01727	16.34	1.43042	16.34	2.20251	16.34	3.78485	16.34	4.47671	16.34	5.55587	16.34	6.61884	16.34	7.75628
																		16.36	0.01537	16.36	1.5097	16.36	2.20255	16.36	3.61968	16.36	4.46261	16.36	5.56669	16.36	6.62174	16.36	7.78382
																		16.38	0.01439	16.38	1.52849	16.38	2.20263	16.38	3.51549	16.38	4.45208	16.38	5.57226	16.38	6.62559	16.38	7.825
																		16.4	0.0144	16.4	1.46067	16.4	2.20277	16.4	3.45255	16.4	4.44398	16.4	5.5811	16.4	6.63079	16.4	7.87416
																		16.42	0.01575	16.42	1.35565	16.42	2.20295	16.42	3.41393	16.42	4.43765	16.42	5.60241	16.42	6.63794	16.42	7.90097
																		16.44	0.01893	16.44	1.26889	16.44	2.20319	16.44	3.38884	16.44	4.43259	16.44	5.63968	16.44	6.64797	16.44	7.87741
																		16.46	0.02431	16.46	1.21141	16.46	2.2035	16.46	3.37142	16.46	4.42848	16.46	5.68476	16.46	6.66296	16.46	7.83064
																		16.48	0.03078	16.48	1.17636	16.48	2.20391	16.48	3.35859	16.48	4.42511	16.48	5.70577	16.48	6.68756	16.48	7.79177
																		16.5	0.0335	16.5	1.15526	16.5	2.20448	16.5	3.349	16.5	4.4223	16.5	5.68209	16.5	6.72889	16.5	7.76725
																		16.52	0.02884	16.52	1.14206	16.52	2.20515	16.52	3.34158	16.52	4.41994	16.52	5.64499	16.52	6.79419	16.52	7.75437
																		16.54	0.02126	16.54	1.13323	16.54	2.20601	16.54	3.33572	16.54	4.41794	16.54	5.62318	16.54	6.88201	16.54	7.74961
																		16.56	0.01503	16.56	1.12714	16.56	2.20718	16.56	3.33101	16.56	4.41622	16.56	5.62444	16.56	6.95583	16.56	7.75096
																		16.58	0.01086	16.58	1.1225	16.58	2.20879	16.58	3.32716	16.58	4.41476	16.58	5.64905	16.58	6.94724	16.58	7.75856
																		16.6	0.00863	16.6	1.11896	16.6	2.21112	16.6	3.324	16.6	4.41347	16.6	5.68923	16.6	6.86878	16.6	7.77501
																		16.62	0.00703	16.62	1.1162	16.62	2.21468	16.62	3.32136	16.62	4.41235	16.62	5.71549	16.62	6.78966	16.62	7.80534
																		16.64	0.00597	16.64	1.11401	16.64	2.22053	16.64	3.31914	16.64	4.41137	16.64	5.69404	16.64	6.7359	16.64	7.85546
																		16.66	0.00523	16.66	1.11225	16.66	2.23037	16.66	3.31724	16.66	4.41049	16.66	5.64543	16.66	6.70672	16.66	7.92569
																		16.68	0.00468	16.68	1.1108	16.68	2.24646	16.68	3.31562	16.68	4.40972	16.68	5.60303	16.68	6.69644	16.68	7.99025
																		16.7	0.00422	16.7	1.10963	16.7	2.27011	16.7	3.31422	16.7	4.40903	16.7	5.57536	16.7	6.70206	16.7	7.99076
																		16.72	0.00388	16.72	1.10863	16.72	2.2963	16.72	3.313	16.72	4.40841	16.72	5.56008	16.72	6.72511	16.72	7.92574
																		16.74	0.0036	16.74	1.10778	16.74	2.30613	16.74	3.31194	16.74	4.40786	16.74	5.55352	16.74	6.77034	16.74	7.85346
																		16.76	0.00337	16.76	1.10706	16.76	2.28861	16.76	3.311	16.76	4.40736	16.76	5.55354	16.76	6.84015	16.76	7.80079
																		16.78	0.00317	16.78	1.10638	16.78	2.26206	16.78	3.31017	16.78	4.40691	16.78	5.5602	16.78	6.91633	16.78	7.76764
																		16.8	0.00301	16.8	1.10585	16.8	2.24101	16.8	3.30945	16.8	4.4065	16.8	5.57596	16.8	6.9402	16.8	7.74787
																		16.82	0.00287	16.82	1.10539	16.82	2.22742	16.82	3.3088	16.82	4.40613	16.82	5.60517	16.82	6.88767	16.82	7.73598
																		16.84	0.00275	16.84	1.10498	16.84	2.21939	16.84	3.30821	16.84	4.40579	16.84	5.65176	16.84	6.81757	16.84	7.72841
																		16.86	0.00265	16.86	1.10462	16.86	2.21478	16.86	3.30769	16.86	4.40549	16.86	5.71081	16.86	6.76696	16.86	7.72349
																		16.88	0.00256	16.88	1.10431	16.88	2.21213	16.88	3.30722	16.88	4.40521	16.88	5.74734	16.88	6.7312	16.88	7.71984
																		16.9	0.00248	16.9	1.10403	16.9	2.21065	16.9	3.30681	16.9	4.40496	16.9	5.72227	16.9	6.69904	16.9	7.7172
																		16.92	0.00242	16.92	1.10379	16.92	2.20998	16.92	3.30643	16.92	4.40473	16.92	5.66366	16.92	6.67233	16.92	7.71528
																		16.94	0.00237	16.94	1.10357	16.94	2.21007	16.94	3.3061	16.94	4.40453	16.94	5.61167	16.94	6.65346	16.94	7.71432
																		16.96	0.00232	16.96	1.10337	16.96	2.21109	16.96	3.30581	16.96	4.40434	16.96	5.57722	16.96	6.64101	16.96	7.7135
																		16.98	0.00229	16.98	1.10319	16.98	2.21352	16.98	3.30556	16.98	4.40419	16.98	5.55746	16.98	6.63292	16.98	7.71323
																		17	0.00226	17	1.10304	17	2.21816	17	3.30533	17	4.40406	17	5.54797	17	6.62797	17	7.7137
																		17.02	0.00224	17.02	1.1029	17.02	2.22584	17.02	3.30511	17.02	4.40396	17.02	5.54564	17.02	6.62442	17.02	7.71524
																		17.04	0.00223	17.04	1.10277	17.04	2.23628	17.04	3.30491	17.04	4.40391	17.04	5.54848	17.04	6.62207	17.04	7.71826
																		17.06	0.00223	17.06	1.10266	17.06	2.24474	17.06	3.30474	17.06	4.40393	17.06	5.55408	17.06	6.62105	17.06	7.72283
																		17.08	0.00223	17.08	1.10256	17.08	2.24282	17.08	3.30463	17.08	4.40406	17.08	5.5577	17.08	6.62058	17.08	7.72731
																		17.1	0.00224	17.1	1.10247	17.1	2.23246	17.1	3.30457	17.1	4.4044	17.1	5.55266	17.1	6.62123	17.1	7.7279
																		17.12	0.00226	17.12	1.10239	17.12	2.22215	17.12	3.30459	17.12	4.40502	17.12	5.54115	17.12	6.62353	17.12	7.72448
																		17.14	0.00193	17.14	1.10232	17.14	2.21482	17.14	3.30473	17.14	4.40594	17.14	5.53039	17.14	6.62847	17.14	7.72049
																		17.16	0.00198	17.16	1.10226	17.16	2.21025	17.16	3.3051	17.16	4.40679	17.16	5.52277	17.16	6.63726	17.16	7.71678
																		17.18	0.00203	17.18	1.10221	17.18	2.20751	17.18	3.3058	17.18	4.40673	17.18	5.51786	17.18	6.65039	17.18	7.71339
																		17.2	0.00209	17.2	1.10216	17.2	2.20583	17.2	3.30697	17.2	4.40571	17.2	5.51462	17.2	6.66408	17.2	7.71067
																		17.22	0.00216	17.22	1.10212	17.22	2.20474	17.22	3.30848	17.22	4.40458	17.22	5.51258	17.22	6.66699	17.22	7.709
																		17.24	0.00224	17.24	1.10209	17.24	2.20397	17.24	3.30947	17.24	4.40373	17.24	5.51116	17.24	6.65531	17.24	7.70796
																		17.26	0.0026	17.26	1.10207	17.26	2.20341	17.26	3.30886	17.26	4.40317	17.26	5.51012	17.26	6.63995	17.26	7.70732
																		17.28	0.00272	17.28	1.10205	17.28	2.20299	17.28	3.30728	17.28	4.40281	17.28	5.50933	17.28	6.62823	17.28	7.70693
																		17.3	0.00285	17.3	1.10204	17.3	2.20266	17.3	3.30588	17.3	4.40257	17.3	5.50872	17.3	6.62059	17.3	7.7067
																		17.32	0.00301	17.32	1.10204	17.32	2.2024	17.32	3.30498	17.32	4.40239	17.32	5.50824	17.32	6.61594	17.32	7.70658
																		17.34	0.00319	17.34	1.10204	17.34	2.20219	17.34	3.30451	17.34	4.40226	17.34	5.50787	17.34	6.61312	17.34	7.70655
																		17.36	0.0034	17.36	1.10206	17.36	2.20203	17.36	3.30439	17.36	4.40215	17.36	5.50758	17.36	6.61132	17.36	7.7066
																		17.38	0.00364	17.38	1.10208	17.38	2.2019	17.38	3.3046	17.38	4.40205	17.38	5.50736	17.38	6.61009	17.38	7.70671
																		17.4	0.00394	17.4	1.10211	17.4	2.20179	17.4	3.30521	17.4	4.40197	17.4	5.50754	17.4	6.60922	17.4	7.7069
																		17.42	0.00435	17.42	1.10215	17.42	2.20171	17.42	3.30644	17.42	4.4019	17.42	5.50744	17.42	6.60859	17.42	7.70716
																		17.44	0.00479	17.44	1.10219	17.44	2.20164	17.44	3.30849	17.44	4.40183	17.44	5.50739	17.44	6.60812	17.44	7.7075
																		17.46	0.00535	17.46	1.10225	17.46	2.2016	17.46	3.31128	17.46	4.40177	17.46	5.50739	17.46	6.60778	17.46	7.70828
																		17.48	0.006	17.48	1.10233	17.48	2.20156	17.48	3.31355	17.48	4.40172	17.48	5.50743	17.48	6.60753	17.48	7.70882
																		17.5	0.00697	17.5	1.10241	17.5	2.20155	17.5	3.31301	17.5	4.40167	17.5	5.50751	17.5	6.60737	17.5	7.7095
																		17.52	0.00837	17.52	1.10251	17.52	2.20163	17.52	3.31018	17.52	4.40163	17.52	5.50763	17.52	6.60727	17.52	7.71032
																		17.54	0.01051	17.54	1.10263	17.54	2.20164	17.54	3.30734	17.54	4.40159	17.54	5.50779	17.54	6.60724	17.54	7.71135
																		17.56	0.01399	17.56	1.10277	17.56	2.20167	17.56	3.30533	17.56	4.40111	17.56	5.508	17.56	6.60726	17.56	7.71264
																		17.58	0.01962	17.58	1.10294	17.58	2.20171	17.58	3.30406	17.58	4.40109	17.58	5.50826	17.58	6.60734	17.58	7.71427
																		17.6	0.02807	17.6	1.10313	17.6	2.20177	17.6	3.30329	17.6	4.40107	17.6	5.50858	17.6	6.60747	17.6	7.71637
																		17.62	0.03839	17.62	1.10336	17.62	2.20186	17.62	3.30281	17.62	4.40106	17.62	5.50896	17.62	6.60765	17.62	7.71913
																		17.64	0.04475	17.64	1.10363	17.64	2.20196	17.64	3.30248	17.64	4.40024	17.64	5.50941	17.64	6.60789	17.64	7.72287
																		17.66	0.04068	17.66	1.10399	17.66	2.2021	17.66	3.30226	17.66	4.40026	17.66	5.50995	17.66	6.6082	17.66	7.72814
																		17.68	0.03144	17.68	1.10438	17.68	2.20227	17.68	3.30208	17.68	4.40033	17.68	5.51058	17.68	6.60858	17.68	7.73605
																		17.7	0.02356	17.7	1.10485	17.7	2.20249	17.7	3.30152	17.7	4.40036	17.7	5.51135	17.7	6.6097	17.7	7.74878
																		17.72	0.01863	17.72	1.10542	17.72	2.20278	17.72	3.30143	17.72	4.40039	17.72	5.51228	17.72	6.61028	17.72	7.77009
																		17.74	0.01611	17.74	1.10613	17.74	2.20314	17.74	3.30134	17.74	4.40044	17.74	5.51341	17.74	6.61097	17.74	7.80515
																		17.76	0.01522	17.76	1.10701	17.76	2.20362	17.76	3.30128	17.76	4.40049	17.76	5.51482	17.76	6.61181	17.76	7.85801
																		17.78	0.01539	17.78	1.10813	17.78	2.20425	17.78	3.30044	17.78	4.40056	17.78	5.51662	17.78	6.61282	17.78	7.9214
																		17.8	0.01635	17.8	1.10996	17.8	2.20512	17.8	3.30041	17.8	4.40064	17.8	5.519	17.8	6.61406	17.8	7.95676
																		17.82	0.01802	17.82	1.11186	17.82	2.20639	17.82	3.30039	17.82	4.40075	17.82	5.52227	17.82	6.61559	17.82	7.92827
																		17.84	0.02048	17.84	1.11435	17.84	2.20834	17.84	3.30038	17.84	4.40089	17.84	5.52718	17.84	6.61751	17.84	7.87138
																		17.86	0.02394	17.86	1.11771	17.86	2.21156	17.86	3.30037	17.86	4.40109	17.86	5.53483	17.86	6.61996	17.86	7.82422
																		17.88	0.02879	17.88	1.1232	17.88	2.21699	17.88	3.30042	17.88	4.4016	17.88	5.54677	17.88	6.62315	17.88	7.79219
																		17.9	0.03576	17.9	1.13206	17.9	2.22576	17.9	3.30042	17.9	4.40202	17.9	5.56434	17.9	6.62743	17.9	7.76923
																		17.92	0.04627	17.92	1.14714	17.92	2.23835	17.92	3.30043	17.92	4.40267	17.92	5.58582	17.92	6.63342	17.92	7.75297
																		17.94	0.06318	17.94	1.17168	17.94	2.25134	17.94	3.30045	17.94	4.40377	17.94	5.6014	17.94	6.64234	17.94	7.74278
																		17.96	0.09163	17.96	1.20886	17.96	2.25443	17.96	3.30047	17.96	4.4056	17.96	5.60492	17.96	6.65655	17.96	7.73732
																		17.98	0.13963	17.98	1.25393	17.98	2.24422	17.98	3.30049	17.98	4.40842	17.98	5.60864	17.98	6.6802	17.98	7.73541
																		18	0.21361	18	1.27991	18	2.23097	18	3.30053	18	4.41204	18	5.61771	18	6.719	18	7.73601
																		18.02	0.30884	18.02	1.25951	18.02	2.22106	18.02	3.30057	18.02	4.41488	18.02	5.62168	18.02	6.77843	18.02	7.7371
																		18.04	0.37747	18.04	1.21621	18.04	2.21511	18.04	3.30088	18.04	4.41381	18.04	5.60871	18.04	6.85072	18.04	7.73601
																		18.06	0.35012	18.06	1.17981	18.06	2.21216	18.06	3.30096	18.06	4.41032	18.06	5.58986	18.06	6.89537	18.06	7.73337
																		18.08	0.25804	18.08	1.1573	18.08	2.21118	18.08	3.30109	18.08	4.40708	18.08	5.57716	18.08	6.86617	18.08	7.73154
																		18.1	0.17171	18.1	1.14668	18.1	2.21103	18.1	3.30123	18.1	4.40486	18.1	5.57292	18.1	6.79625	18.1	7.73139
																		18.12	0.1123	18.12	1.14451	18.12	2.21021	18.12	3.30144	18.12	4.40351	18.12	5.57677	18.12	6.73492	18.12	7.73296
																		18.14	0.07585	18.14	1.14613	18.14	2.2084	18.14	3.30173	18.14	4.40272	18.14	5.58698	18.14	6.69421	18.14	7.73628
																		18.16	0.05433	18.16	1.14419	18.16	2.20658	18.16	3.30218	18.16	4.40225	18.16	5.60034	18.16	6.67029	18.16	7.74173
																		18.18	0.04134	18.18	1.13588	18.18	2.20525	18.18	3.30291	18.18	4.40196	18.18	5.61409	18.18	6.65724	18.18	7.74999
																		18.2	0.033	18.2	1.12649	18.2	2.2043	18.2	3.30415	18.2	4.40177	18.2	5.63394	18.2	6.65055	18.2	7.76371
																		18.22	0.02731	18.22	1.11935	18.22	2.20378	18.22	3.30614	18.22	4.40163	18.22	5.67077	18.22	6.64761	18.22	7.78619
																		18.24	0.02326	18.24	1.11461	18.24	2.20348	18.24	3.30894	18.24	4.40154	18.24	5.73598	18.24	6.6472	18.24	7.82228
																		18.26	0.02032	18.26	1.1116	18.26	2.20333	18.26	3.31168	18.26	4.40148	18.26	5.84063	18.26	6.64868	18.26	7.87564
																		18.28	0.01816	18.28	1.10964	18.28	2.20327	18.28	3.31232	18.28	4.40144	18.28	5.98356	18.28	6.65278	18.28	7.939
																		18.3	0.01658	18.3	1.10832	18.3	2.2033	18.3	3.30992	18.3	4.40142	18.3	6.11734	18.3	6.65967	18.3	7.97873
																		18.32	0.01547	18.32	1.10737	18.32	2.20342	18.32	3.30705	18.32	4.40142	18.32	6.17657	18.32	6.67051	18.32	7.97426
																		18.34	0.01472	18.34	1.10666	18.34	2.20361	18.34	3.30491	18.34	4.40142	18.34	6.20769	18.34	6.68768	18.34	7.96783
																		18.36	0.01431	18.36	1.10612	18.36	2.20391	18.36	3.30358	18.36	4.40143	18.36	6.25731	18.36	6.71593	18.36	7.99885
																		18.38	0.0142	18.38	1.1057	18.38	2.20433	18.38	3.30279	18.38	4.40145	18.38	6.23486	18.38	6.76282	18.38	8.0711
																		18.4	0.0144	18.4	1.10538	18.4	2.20493	18.4	3.30234	18.4	4.40148	18.4	6.08396	18.4	6.83802	18.4	8.1398
																		18.42	0.01499	18.42	1.10514	18.42	2.20576	18.42	3.30207	18.42	4.40151	18.42	5.90645	18.42	6.94682	18.42	8.12028
																		18.44	0.01606	18.44	1.10496	18.44	2.20699	18.44	3.3019	18.44	4.40156	18.44	5.77262	18.44	7.06642	18.44	8.02046
																		18.46	0.01782	18.46	1.10483	18.46	2.20887	18.46	3.30179	18.46	4.4016	18.46	5.68644	18.46	7.12803	18.46	7.91899
																		18.48	0.02051	18.48	1.10475	18.48	2.21197	18.48	3.30172	18.48	4.40166	18.48	5.6341	18.48	7.12202	18.48	7.84686
																		18.5	0.0242	18.5	1.1047	18.5	2.21718	18.5	3.30168	18.5	4.40172	18.5	5.60229	18.5	7.12219	18.5	7.80177
																		18.52	0.02826	18.52	1.10469	18.52	2.22568	18.52	3.30166	18.52	4.40178	18.52	5.5821	18.52	7.1283	18.52	7.77489
																		18.54	0.03126	18.54	1.10471	18.54	2.23811	18.54	3.30166	18.54	4.402	18.54	5.56853	18.54	7.06643	18.54	7.75867
																		18.56	0.03377	18.56	1.10476	18.56	2.25187	18.56	3.30168	18.56	4.40208	18.56	5.55902	18.56	6.94653	18.56	7.74839
																		18.58	0.03819	18.58	1.10484	18.58	2.25695	18.58	3.30171	18.58	4.40218	18.58	5.55232	18.58	6.83751	18.58	7.74153
																		18.6	0.04674	18.6	1.10495	18.6	2.24776	18.6	3.30174	18.6	4.40228	18.6	5.54765	18.6	6.76206	18.6	7.73687
																		18.62	0.0623	18.62	1.10509	18.62	2.23398	18.62	3.30179	18.62	4.40239	18.62	5.54459	18.62	6.71485	18.62	7.73375
																		18.64	0.0895	18.64	1.10526	18.64	2.22313	18.64	3.30185	18.64	4.40252	18.64	5.54378	18.64	6.68618	18.64	7.7318
																		18.66	0.13415	18.66	1.10547	18.66	2.2162	18.66	3.30191	18.66	4.40265	18.66	5.54343	18.66	6.66838	18.66	7.73083
																		18.68	0.19883	18.68	1.10571	18.68	2.2122	18.68	3.30199	18.68	4.4028	18.68	5.54445	18.68	6.65666	18.68	7.73077
																		18.7	0.26686	18.7	1.106	18.7	2.21001	18.7	3.30207	18.7	4.40297	18.7	5.54711	18.7	6.64862	18.7	7.73235
																		18.72	0.28624	18.72	1.10639	18.72	2.20887	18.72	3.30216	18.72	4.40315	18.72	5.55197	18.72	6.64291	18.72	7.7345
																		18.74	0.23566	18.74	1.10677	18.74	2.20838	18.74	3.30227	18.74	4.40336	18.74	5.56023	18.74	6.63882	18.74	7.73766
																		18.76	0.16834	18.76	1.10721	18.76	2.20835	18.76	3.30239	18.76	4.40359	18.76	5.57437	18.76	6.63593	18.76	7.74256
																		18.78	0.11898	18.78	1.10772	18.78	2.20872	18.78	3.30268	18.78	4.40384	18.78	5.59896	18.78	6.63398	18.78	7.75026
																		18.8	0.09182	18.8	1.10831	18.8	2.20954	18.8	3.30284	18.8	4.40413	18.8	5.64115	18.8	6.6328	18.8	7.76233
																		18.82	0.08255	18.82	1.10899	18.82	2.21084	18.82	3.30301	18.82	4.40446	18.82	5.70767	18.82	6.63231	18.82	7.78253
																		18.84	0.08498	18.84	1.10979	18.84	2.21285	18.84	3.30322	18.84	4.40484	18.84	5.79638	18.84	6.63245	18.84	7.81691
																		18.86	0.08847	18.86	1.11073	18.86	2.21599	18.86	3.30345	18.86	4.40527	18.86	5.8678	18.86	6.63324	18.86	7.87349
																		18.88	0.081	18.88	1.11234	18.88	2.22111	18.88	3.30371	18.88	4.40578	18.88	5.85331	18.88	6.63473	18.88	7.9559
																		18.9	0.06652	18.9	1.11368	18.9	2.22978	18.9	3.30402	18.9	4.40637	18.9	5.76896	18.9	6.63793	18.9	8.0457
																		18.92	0.05526	18.92	1.11528	18.92	2.24445	18.92	3.30439	18.92	4.40708	18.92	5.68489	18.92	6.64122	18.92	8.07641
																		18.94	0.0498	18.94	1.11725	18.94	2.26776	18.94	3.30483	18.94	4.40794	18.94	5.62594	18.94	6.64578	18.94	8.01384
																		18.96	0.04715	18.96	1.11969	18.96	2.29939	18.96	3.30537	18.96	4.40901	18.96	5.58966	18.96	6.65203	18.96	7.92298
																		18.98	0.04362	18.98	1.12277	18.98	2.32662	18.98	3.30609	18.98	4.41036	18.98	5.56914	18.98	6.66069	18.98	7.85206
																		19	0.0388	19	1.1268	19	2.32409	19	3.30708	19	4.41216	19	5.55685	19	6.67313	19	7.80756
																		19.02	0.03291	19.02	1.13229	19.02	2.29483	19.02	3.30853	19.02	4.41469	19.02	5.54931	19.02	6.69193	19.02	7.78178
																		19.04	0.02738	19.04	1.14016	19.04	2.26425	19.04	3.31071	19.04	4.41851	19.04	5.5446	19.04	6.72154	19.04	7.76814
																		19.06	0.02347	19.06	1.1519	19.06	2.24264	19.06	3.31389	19.06	4.42452	19.06	5.54185	19.06	6.77117	19.06	7.76188
																		19.08	0.02117	19.08	1.16966	19.08	2.22957	19.08	3.3179	19.08	4.43387	19.08	5.54032	19.08	6.85409	19.08	7.75979
																		19.1	0.02002	19.1	1.19537	19.1	2.22255	19.1	3.32131	19.1	4.4472	19.1	5.53987	19.1	6.98346	19.1	7.75965
																		19.12	0.01983	19.12	1.22767	19.12	2.21949	19.12	3.32257	19.12	4.46177	19.12	5.54037	19.12	7.15293	19.12	7.7604
																		19.14	0.02053	19.14	1.26049	19.14	2.21904	19.14	3.32283	19.14	4.46811	19.14	5.5418	19.14	7.28195	19.14	7.76347
																		19.16	0.02152	19.16	1.29017	19.16	2.21976	19.16	3.32275	19.16	4.46183	19.16	5.54421	19.16	7.24409	19.16	7.77051
																		19.18	0.02311	19.18	1.31829	19.18	2.21903	19.18	3.32205	19.18	4.45265	19.18	5.54776	19.18	7.08437	19.18	7.78349
																		19.2	0.0254	19.2	1.36229	19.2	2.21568	19.2	3.32201	19.2	4.44776	19.2	5.55278	19.2	6.93082	19.2	7.80626
																		19.22	0.02859	19.22	1.44015	19.22	2.21179	19.22	3.32401	19.22	4.44881	19.22	5.55958	19.22	6.82525	19.22	7.84608
																		19.24	0.03298	19.24	1.5372	19.24	2.20876	19.24	3.32897	19.24	4.4566	19.24	5.56889	19.24	6.76184	19.24	7.91405
																		19.26	0.0391	19.26	1.58009	19.26	2.2067	19.26	3.33795	19.26	4.47334	19.26	5.58177	19.26	6.72701	19.26	8.02146
																		19.28	0.0479	19.28	1.52197	19.28	2.20535	19.28	3.35174	19.28	4.50331	19.28	5.59995	19.28	6.709	19.28	8.16506
																		19.3	0.06124	19.3	1.42844	19.3	2.20444	19.3	3.36844	19.3	4.55152	19.3	5.62683	19.3	6.7012	19.3	8.28082
																		19.32	0.08276	19.32	1.36263	19.32	2.20379	19.32	3.37901	19.32	4.61734	19.32	5.66973	19.32	6.70077	19.32	8.25649
																		19.34	0.11888	19.34	1.34278	19.34	2.20331	19.34	3.37614	19.34	4.67544	19.34	5.74216	19.34	6.70658	19.34	8.11968
																		19.36	0.1787	19.36	1.36277	19.36	2.20293	19.36	3.36925	19.36	4.67618	19.36	5.86351	19.36	6.7188	19.36	7.98303
																		19.38	0.27015	19.38	1.39165	19.38	2.20262	19.38	3.36906	19.38	4.62781	19.38	6.05216	19.38	6.74134	19.38	7.88694
																		19.4	0.38478	19.4	1.37567	19.4	2.20237	19.4	3.38062	19.4	4.584	19.4	6.29492	19.4	6.78332	19.4	7.82741
																		19.42	0.46318	19.42	1.31288	19.42	2.2021	19.42	3.40799	19.42	4.56988	19.42	6.46923	19.42	6.85844	19.42	7.79215
																		19.44	0.43183	19.44	1.24852	19.44	2.20193	19.44	3.45485	19.44	4.59025	19.44	6.39847	19.44	6.98223	19.44	7.7709
																		19.46	0.32867	19.46	1.20182	19.46	2.20178	19.46	3.51786	19.46	4.64092	19.46	6.16346	19.46	7.15788	19.46	7.75732
																		19.48	0.22497	19.48	1.17207	19.48	2.20165	19.48	3.56724	19.48	4.69534	19.48	5.94355	19.48	7.32751	19.48	7.74806
																		19.5	0.14918	19.5	1.15372	19.5	2.20154	19.5	3.55596	19.5	4.69545	19.5	5.79249	19.5	7.34435	19.5	7.74145
																		19.52	0.10088	19.52	1.14217	19.52	2.20144	19.52	3.4999	19.52	4.6324	19.52	5.69987	19.52	7.18704	19.52	7.73662
																		19.54	0.07215	19.54	1.13445	19.54	2.20136	19.54	3.44407	19.54	4.56043	19.54	5.64526	19.54	7.00249	19.54	7.73303
																		19.56	0.05477	19.56	1.12897	19.56	2.20129	19.56	3.4034	19.56	4.50723	19.56	5.61235	19.56	6.8658	19.56	7.73041
																		19.58	0.04371	19.58	1.12489	19.58	2.20151	19.58	3.37848	19.58	4.47335	19.58	5.59132	19.58	6.77925	19.58	7.72842
																		19.6	0.03624	19.6	1.12177	19.6	2.20146	19.6	3.3658	19.6	4.45324	19.6	5.57706	19.6	6.7276	19.6	7.72697
																		19.62	0.03096	19.62	1.11931	19.62	2.20142	19.62	3.36205	19.62	4.44083	19.62	5.56701	19.62	6.69662	19.62	7.72596
																		19.64	0.02714	19.64	1.11738	19.64	2.20139	19.64	3.36621	19.64	4.4329	19.64	5.55979	19.64	6.6771	19.64	7.72531
																		19.66	0.02432	19.66	1.11585	19.66	2.20137	19.66	3.38005	19.66	4.42751	19.66	5.55463	19.66	6.66382	19.66	7.72499
																		19.68	0.02225	19.68	1.11462	19.68	2.20135	19.68	3.40798	19.68	4.42371	19.68	5.551	19.68	6.65435	19.68	7.72495
																		19.7	0.02081	19.7	1.11364	19.7	2.20135	19.7	3.45541	19.7	4.42099	19.7	5.54858	19.7	6.64736	19.7	7.72519
																		19.72	0.01976	19.72	1.11286	19.72	2.20135	19.72	3.52243	19.72	4.41906	19.72	5.54715	19.72	6.64209	19.72	7.72569
																		19.74	0.0191	19.74	1.11225	19.74	2.20138	19.74	3.58378	19.74	4.41777	19.74	5.54659	19.74	6.63808	19.74	7.72647
																		19.76	0.01877	19.76	1.11179	19.76	2.20142	19.76	3.58311	19.76	4.41702	19.76	5.54683	19.76	6.63499	19.76	7.72734
																		19.78	0.01874	19.78	1.11146	19.78	2.20149	19.78	3.51982	19.78	4.4168	19.78	5.54745	19.78	6.63262	19.78	7.72874
																		19.8	0.01901	19.8	1.11125	19.8	2.20159	19.8	3.45013	19.8	4.41712	19.8	5.54933	19.8	6.63081	19.8	7.73051
																		19.82	0.01979	19.82	1.11116	19.82	2.20169	19.82	3.39948	19.82	4.41811	19.82	5.55214	19.82	6.62947	19.82	7.7327
																		19.84	0.02073	19.84	1.11118	19.84	2.2017	19.84	3.36796	19.84	4.42006	19.84	5.55546	19.84	6.6285	19.84	7.7354
																		19.86	0.02211	19.86	1.11133	19.86	2.20166	19.86	3.34901	19.86	4.42336	19.86	5.56074	19.86	6.62788	19.86	7.73873
																		19.88	0.02405	19.88	1.1116	19.88	2.20162	19.88	3.33764	19.88	4.42911	19.88	5.56776	19.88	6.62754	19.88	7.74285
																		19.9	0.02679	19.9	1.11209	19.9	2.20161	19.9	3.33047	19.9	4.43921	19.9	5.57715	19.9	6.62749	19.9	7.74759
																		19.92	0.03063	19.92	1.11267	19.92	2.20164	19.92	3.32569	19.92	4.45664	19.92	5.58989	19.92	6.6277	19.92	7.75404
																		19.94	0.03582	19.94	1.11344	19.94	2.20169	19.94	3.32239	19.94	4.48376	19.94	5.60772	19.94	6.62781	19.94	7.76227
																		19.96	0.04212	19.96	1.11466	19.96	2.20178	19.96	3.32012	19.96	4.51898	19.96	5.63402	19.96	6.62857	19.96	7.77295
																		19.98	0.04836	19.98	1.11599	19.98	2.20188	19.98	3.31863	19.98	4.54471	19.98	5.67544	19.98	6.62962	19.98	7.78719
																		20	0.05412	20	1.11772	20	2.20202	20	3.31778	20	4.53476	20	5.74401	20	6.63062	20	7.80705
																		20.02	0.06198	20.02	1.12004	20.02	2.20219	20.02	3.31753	20.02	4.50024	20.02	5.85753	20.02	6.63237	20.02	7.83576
																		20.04	0.07475	20.04	1.12325	20.04	2.20236	20.04	3.31789	20.04	4.46763	20.04	6.03324	20.04	6.63454	20.04	7.88053
																		20.06	0.09587	20.06	1.12794	20.06	2.20264	20.06	3.31898	20.06	4.44508	20.06	6.26136	20.06	6.63722	20.06	7.95392
																		20.08	0.13157	20.08	1.13509	20.08	2.20301	20.08	3.32105	20.08	4.43117	20.08	6.43388	20.08	6.64053	20.08	8.07448
																		20.1	0.19255	20.1	1.14606	20.1	2.20352	20.1	3.3247	20.1	4.42289	20.1	6.38598	20.1	6.64461	20.1	8.26066
																		20.12	0.29294	20.12	1.16204	20.12	2.20423	20.12	3.33095	20.12	4.41784	20.12	6.18438	20.12	6.64969	20.12	8.50274
																		20.14	0.44174	20.14	1.18175	20.14	2.20532	20.14	3.34205	20.14	4.41454	20.14	5.9988	20.14	6.65606	20.14	8.69649
																		20.16	0.60985	20.16	1.19693	20.16	2.20707	20.16	3.36073	20.16	4.41224	20.16	5.88596	20.16	6.66418	20.16	8.7
																		20.18	0.67936	20.18	1.19973	20.18	2.21001	20.18	3.39007	20.18	4.41057	20.18	5.84267	20.18	6.67469	20.18	8.55135
																		20.2	0.57305	20.2	1.2001	20.2	2.21474	20.2	3.42822	20.2	4.4093	20.2	5.85558	20.2	6.68865	20.2	8.37568
																		20.22	0.40312	20.22	1.21191	20.22	2.2216	20.22	3.45618	20.22	4.40833	20.22	5.90673	20.22	6.70784	20.22	8.26113
																		20.24	0.26635	20.24	1.24424	20.24	2.22892	20.24	3.44558	20.24	4.40757	20.24	5.96002	20.24	6.73567	20.24	8.2186
																		20.26	0.17736	20.26	1.30679	20.26	2.23119	20.26	3.40826	20.26	4.40697	20.26	5.99002	20.26	6.77907	20.26	8.20872
																		20.28	0.12418	20.28	1.40745	20.28	2.22598	20.28	3.37295	20.28	4.40649	20.28	6.03968	20.28	6.84987	20.28	8.21217
																		20.3	0.09305	20.3	1.53465	20.3	2.21872	20.3	3.34852	20.3	4.4061	20.3	6.15452	20.3	6.96687	20.3	8.21302
																		20.32	0.07436	20.32	1.61542	20.32	2.21318	20.32	3.33345	20.32	4.40579	20.32	6.31785	20.32	7.14961	20.32	8.16412
																		20.34	0.06267	20.34	1.56365	20.34	2.20975	20.34	3.32448	20.34	4.40555	20.34	6.41965	20.34	7.39388	20.34	8.08465
																		20.36	0.0554	20.36	1.43619	20.36	2.20789	20.36	3.31901	20.36	4.40536	20.36	6.39497	20.36	7.6	20.36	8.03134
																		20.38	0.05122	20.38	1.32254	20.38	2.20707	20.38	3.31545	20.38	4.40521	20.38	6.36682	20.38	7.588	20.38	8.02881
																		20.4	0.04964	20.4	1.24552	20.4	2.20695	20.4	3.31302	20.4	4.40511	20.4	6.42413	20.4	7.40382	20.4	8.08556
																		20.42	0.05045	20.42	1.19843	20.42	2.20746	20.42	3.31121	20.42	4.40504	20.42	6.5	20.42	7.23984	20.42	8.19951
																		20.44	0.05411	20.44	1.17047	20.44	2.2088	20.44	3.30986	20.44	4.405	20.44	6.45356	20.44	7.16932	20.44	8.33078
																		20.46	0.06176	20.46	1.15334	20.46	2.21137	20.46	3.30881	20.46	4.40499	20.46	6.30765	20.46	7.17683	20.46	8.37243
																		20.48	0.07601	20.48	1.14213	20.48	2.21555	20.48	3.308	20.48	4.40502	20.48	6.1532	20.48	7.19322	20.48	8.29131
																		20.5	0.10171	20.5	1.1343	20.5	2.22164	20.5	3.30736	20.5	4.40508	20.5	6.01469	20.5	7.15211	20.5	8.17858
																		20.52	0.14613	20.52	1.12857	20.52	2.22741	20.52	3.30685	20.52	4.40516	20.52	5.88843	20.52	7.08596	20.52	8.07517
																		20.54	0.21647	20.54	1.12425	20.54	2.22781	20.54	3.30644	20.54	4.40529	20.54	5.78316	20.54	7.06093	20.54	7.98838
																		20.56	0.30863	20.56	1.12092	20.56	2.22246	20.56	3.3061	20.56	4.40544	20.56	5.70941	20.56	7.09283	20.56	7.9174
																		20.58	0.37751	20.58	1.1183	20.58	2.21638	20.58	3.30585	20.58	4.40563	20.58	5.66307	20.58	7.14184	20.58	7.86026
																		20.6	0.35373	20.6	1.11621	20.6	2.21201	20.6	3.30565	20.6	4.40582	20.6	5.63693	20.6	7.13458	20.6	7.81886
																		20.62	0.26366	20.62	1.11448	20.62	2.20938	20.62	3.3055	20.62	4.4061	20.62	5.62562	20.62	7.08394	20.62	7.79102
																		20.64	0.17752	20.64	1.11303	20.64	2.20796	20.64	3.3054	20.64	4.40644	20.64	5.62484	20.64	7.06967	20.64	7.77248
																		20.66	0.11772	20.66	1.11189	20.66	2.2073	20.66	3.30534	20.66	4.40685	20.66	5.62642	20.66	7.1283	20.66	7.75981
																		20.68	0.08078	20.68	1.11095	20.68	2.2071	20.68	3.30531	20.68	4.40732	20.68	5.61704	20.68	7.24867	20.68	7.75078
																		20.7	0.05882	20.7	1.11017	20.7	2.20722	20.7	3.30533	20.7	4.40789	20.7	5.59673	20.7	7.35014	20.7	7.74406
																		20.72	0.04545	20.72	1.10913	20.72	2.20761	20.72	3.30539	20.72	4.40857	20.72	5.57695	20.72	7.32768	20.72	7.73891
																		20.74	0.03678	20.74	1.10856	20.74	2.20829	20.74	3.3055	20.74	4.40939	20.74	5.56244	20.74	7.19471	20.74	7.73488
																		20.76	0.03079	20.76	1.10844	20.76	2.20929	20.76	3.30566	20.76	4.41038	20.76	5.55286	20.76	7.04188	20.76	7.73169
																		20.78	0.02647	20.78	1.10811	20.78	2.21064	20.78	3.30584	20.78	4.41158	20.78	5.54687	20.78	6.91574	20.78	7.72862
																		20.8	0.02326	20.8	1.10784	20.8	2.2122	20.8	3.30618	20.8	4.41308	20.8	5.54344	20.8	6.82272	20.8	7.72667
																		20.82	0.02085	20.82	1.10762	20.82	2.21372	20.82	3.30664	20.82	4.41498	20.82	5.54212	20.82	6.7608	20.82	7.7254
																		20.84	0.01902	20.84	1.10747	20.84	2.21539	20.84	3.30717	20.84	4.4172	20.84	5.54319	20.84	6.72147	20.84	7.7244
																		20.86	0.01766	20.86	1.10737	20.86	2.21775	20.86	3.3076	20.86	4.42051	20.86	5.54768	20.86	6.69623	20.86	7.7239
																		20.88	0.01666	20.88	1.1071	20.88	2.22123	20.88	3.30783	20.88	4.42512	20.88	5.55723	20.88	6.67942	20.88	7.72396
																		20.9	0.01558	20.9	1.10712	20.9	2.22636	20.9	3.30807	20.9	4.4317	20.9	5.57235	20.9	6.66776	20.9	7.72482
																		20.92	0.01519	20.92	1.10719	20.92	2.23417	20.92	3.30846	20.92	4.44109	20.92	5.59282	20.92	6.65949	20.92	7.72696
																		20.94	0.01545	20.94	1.10733	20.94	2.24674	20.94	3.30904	20.94	4.45395	20.94	5.60495	20.94	6.65364	20.94	7.73126
																		20.96	0.01562	20.96	1.10753	20.96	2.26789	20.96	3.3096	20.96	4.46995	20.96	5.59444	20.96	6.64978	20.96	7.7391
																		20.98	0.01609	20.98	1.10784	20.98	2.30338	20.98	3.31061	20.98	4.49026	20.98	5.57171	20.98	6.64715	20.98	7.75183
																		21	0.01693	21	1.1086	21	2.359	21	3.31184	21	4.5238	21	5.55174	21	6.64754	21	7.76885
																		21.02	0.01824	21.02	1.10913	21.02	2.4323	21.02	3.31331	21.02	4.58007	21.02	5.53811	21.02	6.65128	21.02	7.78211
																		21.04	0.02023	21.04	1.10996	21.04	2.4895	21.04	3.3152	21.04	4.66005	21.04	5.52961	21.04	6.66013	21.04	7.77825
																		21.06	0.02329	21.06	1.11099	21.06	2.4745	21.06	3.31767	21.06	4.73347	21.06	5.52439	21.06	6.67604	21.06	7.76143
																		21.08	0.02813	21.08	1.11237	21.08	2.40452	21.08	3.321	21.08	4.73341	21.08	5.52158	21.08	6.69878	21.08	7.74508
																		21.1	0.03583	21.1	1.11402	21.1	2.336	21.1	3.32564	21.1	4.65997	21.1	5.51931	21.1	6.71859	21.1	7.73389
																		21.12	0.04769	21.12	1.11544	21.12	2.28812	21.12	3.33235	21.12	4.57964	21.12	5.51769	21.12	6.7161	21.12	7.727
																		21.14	0.06411	21.14	1.11627	21.14	2.25853	21.14	3.3423	21.14	4.52243	21.14	5.51649	21.14	6.69229	21.14	7.72309
																		21.16	0.08131	21.16	1.1171	21.16	2.24098	21.16	3.35714	21.16	4.48828	21.16	5.5156	21.16	6.66734	21.16	7.72095
																		21.18	0.09178	21.18	1.11854	21.18	2.23036	21.18	3.37845	21.18	4.4708	21.18	5.51495	21.18	6.64934	21.18	7.71988
																		21.2	0.09916	21.2	1.12095	21.2	2.22351	21.2	3.40664	21.2	4.46483	21.2	5.51456	21.2	6.63794	21.2	7.71951
																		21.22	0.11756	21.22	1.12436	21.22	2.21878	21.22	3.44531	21.22	4.46793	21.22	5.51456	21.22	6.63102	21.22	7.7197
																		21.24	0.15349	21.24	1.12923	21.24	2.21535	21.24	3.50386	21.24	4.47954	21.24	5.5145	21.24	6.62675	21.24	7.72042
																		21.26	0.19785	21.26	1.13647	21.26	2.21278	21.26	3.57981	21.26	4.49797	21.26	5.51464	21.26	6.62396	21.26	7.72172
																		21.28	0.21488	21.28	1.14778	21.28	2.2108	21.28	3.62847	21.28	4.51555	21.28	5.51501	21.28	6.62206	21.28	7.72378
																		21.3	0.18411	21.3	1.16619	21.3	2.20924	21.3	3.59558	21.3	4.52721	21.3	5.51567	21.3	6.62072	21.3	7.72677
																		21.32	0.13942	21.32	1.19614	21.32	2.208	21.32	3.51623	21.32	4.54483	21.32	5.5167	21.32	6.61979	21.32	7.73139
																		21.34	0.10839	21.34	1.24185	21.34	2.20699	21.34	3.44615	21.34	4.57554	21.34	5.51836	21.34	6.61961	21.34	7.73837
																		21.36	0.0955	21.36	1.30028	21.36	2.20616	21.36	3.39938	21.36	4.59942	21.36	5.52086	21.36	6.61927	21.36	7.74986
																		21.38	0.09779	21.38	1.35369	21.38	2.20569	21.38	3.37179	21.38	4.58221	21.38	5.52495	21.38	6.61917	21.38	7.76916
																		21.4	0.11037	21.4	1.37867	21.4	2.20512	21.4	3.35681	21.4	4.5356	21.4	5.53172	21.4	6.61928	21.4	7.80044
																		21.42	0.11906	21.42	1.35182	21.42	2.20463	21.42	3.34963	21.42	4.49209	21.42	5.54261	21.42	6.61962	21.42	7.84593
																		21.44	0.10621	21.44	1.2898	21.44	2.20422	21.44	3.34792	21.44	4.4619	21.44	5.55849	21.44	6.62025	21.44	7.89546
																		21.46	0.08011	21.46	1.23271	21.46	2.20387	21.46	3.35135	21.46	4.44293	21.46	5.57637	21.46	6.62113	21.46	7.91272
																		21.48	0.057	21.48	1.19447	21.48	2.20356	21.48	3.36103	21.48	4.43152	21.48	5.58535	21.48	6.6223	21.48	7.88096
																		21.5	0.04122	21.5	1.1728	21.5	2.20329	21.5	3.37875	21.5	4.4244	21.5	5.5808	21.5	6.62387	21.5	7.83596
																		21.52	0.03137	21.52	1.16296	21.52	2.20306	21.52	3.40465	21.52	4.41965	21.52	5.57593	21.52	6.62593	21.52	7.80382
																		21.54	0.02541	21.54	1.16194	21.54	2.20286	21.54	3.43149	21.54	4.41627	21.54	5.5816	21.54	6.62865	21.54	7.78905
																		21.56	0.022	21.56	1.1694	21.56	2.20268	21.56	3.45225	21.56	4.41375	21.56	5.59959	21.56	6.63228	21.56	7.79104
																		21.58	0.01967	21.58	1.18728	21.58	2.20252	21.58	3.47478	21.58	4.41182	21.58	5.62549	21.58	6.63723	21.58	7.8103
																		21.6	0.01816	21.6	1.218	21.6	2.20238	21.6	3.49348	21.6	4.41029	21.6	5.6361	21.6	6.64426	21.6	7.84838
																		21.62	0.01724	21.62	1.25875	21.62	2.20226	21.62	3.47902	21.62	4.40907	21.62	5.61564	21.62	6.65485	21.62	7.90009
																		21.64	0.01614	21.64	1.29572	21.64	2.20215	21.64	3.43547	21.64	4.40807	21.64	5.58357	21.64	6.67176	21.64	7.93784
																		21.66	0.01612	21.66	1.30802	21.66	2.20205	21.66	3.39327	21.66	4.40724	21.66	5.55768	21.66	6.69937	21.66	7.9196
																		21.68	0.01654	21.68	1.27953	21.68	2.20197	21.68	3.36372	21.68	4.40654	21.68	5.54076	21.68	6.7429	21.68	7.86423
																		21.7	0.01747	21.7	1.23104	21.7	2.20189	21.7	3.34532	21.7	4.40596	21.7	5.5304	21.7	6.80401	21.7	7.81272
																		21.72	0.01911	21.72	1.19007	21.72	2.2018	21.72	3.33467	21.72	4.40546	21.72	5.52447	21.72	6.86621	21.72	7.77733
																		21.74	0.02205	21.74	1.16276	21.74	2.20174	21.74	3.3287	21.74	4.40503	21.74	5.52096	21.74	6.88496	21.74	7.75553
																		21.76	0.02666	21.76	1.14616	21.76	2.2017	21.76	3.32577	21.76	4.40466	21.76	5.51885	21.76	6.85669	21.76	7.74286
																		21.78	0.03419	21.78	1.13632	21.78	2.20166	21.78	3.32538	21.78	4.40433	21.78	5.51781	21.78	6.83315	21.78	7.73514
																		21.8	0.04561	21.8	1.12988	21.8	2.20162	21.8	3.32785	21.8	4.40405	21.8	5.51666	21.8	6.84625	21.8	7.73066
																		21.82	0.06002	21.82	1.12613	21.82	2.20161	21.82	3.33388	21.82	4.4038	21.82	5.51678	21.82	6.90262	21.82	7.72803
																		21.84	0.07073	21.84	1.12372	21.84	2.20159	21.84	3.34354	21.84	4.40358	21.84	5.51754	21.84	6.98283	21.84	7.72669
																		21.86	0.06964	21.86	1.12222	21.86	2.20159	21.86	3.3532	21.86	4.40339	21.86	5.51914	21.86	7.02044	21.86	7.72649
																		21.88	0.06326	21.88	1.12139	21.88	2.20159	21.88	3.35376	21.88	4.40321	21.88	5.52198	21.88	6.96023	21.88	7.72732
																		21.9	0.06192	21.9	1.12112	21.9	2.2016	21.9	3.34352	21.9	4.40318	21.9	5.5263	21.9	6.85973	21.9	7.7294
																		21.92	0.07048	21.92	1.12136	21.92	2.20164	21.92	3.33126	21.92	4.40305	21.92	5.53507	21.92	6.77738	21.92	7.73323
																		21.94	0.09147	21.94	1.12209	21.94	2.20169	21.94	3.32196	21.94	4.40293	21.94	5.54943	21.94	6.72348	21.94	7.73938
																		21.96	0.12489	21.96	1.12336	21.96	2.20178	21.96	3.31591	21.96	4.40283	21.96	5.57121	21.96	6.69115	21.96	7.75102
																		21.98	0.16026	21.98	1.12524	21.98	2.20193	21.98	3.31218	21.98	4.40275	21.98	5.59643	21.98	6.67316	21.98	7.77081
																		22	0.17164	22	1.1279	22	2.20217	22	3.30984	22	4.40267	22	5.60857	22	6.66356	22	7.80272
																		22.02	0.1503	22.02	1.13159	22.02	2.20252	22.02	3.30828	22.02	4.40261	22.02	5.59427	22.02	6.65948	22.02	7.84672
																		22.04	0.12098	22.04	1.13689	22.04	2.20304	22.04	3.30717	22.04	4.40257	22.04	5.56916	22.04	6.66023	22.04	7.88681
																		22.06	0.09976	22.06	1.14443	22.06	2.20355	22.06	3.30633	22.06	4.40253	22.06	5.54857	22.06	6.66687	22.06	7.88768
																		22.08	0.0841	22.08	1.15631	22.08	2.20378	22.08	3.30568	22.08	4.4025	22.08	5.53522	22.08	6.68178	22.08	7.84998
																		22.1	0.06936	22.1	1.17445	22.1	2.20388	22.1	3.30516	22.1	4.40249	22.1	5.52743	22.1	6.70925	22.1	7.80919
																		22.12	0.05637	22.12	1.20455	22.12	2.20424	22.12	3.30474	22.12	4.40249	22.12	5.52314	22.12	6.7503	22.12	7.78145
																		22.14	0.04738	22.14	1.25381	22.14	2.20491	22.14	3.30439	22.14	4.4025	22.14	5.52086	22.14	6.79319	22.14	7.76728
																		22.16	0.04252	22.16	1.32768	22.16	2.20543	22.16	3.30411	22.16	4.40255	22.16	5.5197	22.16	6.80229	22.16	7.7644
																		22.18	0.04094	22.18	1.41542	22.18	2.2051	22.18	3.30387	22.18	4.40259	22.18	5.51936	22.18	6.76625	22.18	7.77215
																		22.2	0.04197	22.2	1.46361	22.2	2.2042	22.2	3.30376	22.2	4.40265	22.2	5.51979	22.2	6.72008	22.2	7.79221
																		22.22	0.04536	22.22	1.42599	22.22	2.20339	22.22	3.3036	22.22	4.40273	22.22	5.52055	22.22	6.68511	22.22	7.82696
																		22.24	0.05141	22.24	1.34755	22.24	2.20287	22.24	3.30347	22.24	4.40287	22.24	5.5218	22.24	6.66303	22.24	7.87273
																		22.26	0.06203	22.26	1.27858	22.26	2.20258	22.26	3.30336	22.26	4.40348	22.26	5.5236	22.26	6.65038	22.26	7.90409
																		22.28	0.07795	22.28	1.23335	22.28	2.20245	22.28	3.30329	22.28	4.40366	22.28	5.52601	22.28	6.6435	22.28	7.88761
																		22.3	0.10499	22.3	1.20964	22.3	2.20241	22.3	3.30323	22.3	4.4039	22.3	5.52929	22.3	6.64003	22.3	7.84129
																		22.32	0.15049	22.32	1.2021	22.32	2.20243	22.32	3.30319	22.32	4.4042	22.32	5.53347	22.32	6.63872	22.32	7.79937
																		22.34	0.2241	22.34	1.20795	22.34	2.2025	22.34	3.30317	22.34	4.40458	22.34	5.53901	22.34	6.63903	22.34	7.77141
																		22.36	0.32911	22.36	1.22905	22.36	2.2026	22.36	3.30317	22.36	4.40509	22.36	5.5465	22.36	6.64082	22.36	7.75524
																		22.38	0.43547	22.38	1.27136	22.38	2.20273	22.38	3.30324	22.38	4.40576	22.38	5.55695	22.38	6.64421	22.38	7.74711
																		22.4	0.45735	22.4	1.34427	22.4	2.2029	22.4	3.30329	22.4	4.40669	22.4	5.57226	22.4	6.64958	22.4	7.74433
																		22.42	0.37154	22.42	1.45184	22.42	2.2031	22.42	3.30337	22.42	4.40804	22.42	5.59652	22.42	6.65774	22.42	7.74575
																		22.44	0.26369	22.44	1.5661	22.44	2.20335	22.44	3.30348	22.44	4.41019	22.44	5.63672	22.44	6.67038	22.44	7.7516
																		22.46	0.18387	22.46	1.6046	22.46	2.20364	22.46	3.30363	22.46	4.41375	22.46	5.7034	22.46	6.69088	22.46	7.76311
																		22.48	0.13572	22.48	1.53634	22.48	2.20398	22.48	3.30382	22.48	4.41964	22.48	5.80708	22.48	6.72538	22.48	7.78141
																		22.5	0.11114	22.5	1.42799	22.5	2.2044	22.5	3.30455	22.5	4.42879	22.5	5.9429	22.5	6.78297	22.5	7.80637
																		22.52	0.10297	22.52	1.33581	22.52	2.20462	22.52	3.3049	22.52	4.44046	22.52	6.04859	22.52	6.87263	22.52	7.8394
																		22.54	0.10828	22.54	1.27839	22.54	2.20523	22.54	3.30534	22.54	4.44889	22.54	6.02455	22.54	6.9887	22.54	7.87532
																		22.56	0.12872	22.56	1.25194	22.56	2.20597	22.56	3.30593	22.56	4.44546	22.56	5.9062	22.56	7.07527	22.56	7.88648
																		22.58	0.16894	22.58	1.24638	22.58	2.2069	22.58	3.30673	22.58	4.43467	22.58	5.79699	22.58	7.04802	22.58	7.85853
																		22.6	0.23211	22.6	1.2554	22.6	2.20806	22.6	3.30786	22.6	4.42467	22.6	5.73413	22.6	6.94165	22.6	7.82038
																		22.62	0.3053	22.62	1.27784	22.62	2.20953	22.62	3.30955	22.62	4.418	22.62	5.7188	22.62	6.84246	22.62	7.79306
																		22.64	0.33977	22.64	1.2997	22.64	2.21146	22.64	3.31227	22.64	4.4142	22.64	5.74522	22.64	6.77762	22.64	7.78005
																		22.66	0.30952	22.66	1.29606	22.66	2.21402	22.66	3.31673	22.66	4.41235	22.66	5.80073	22.66	6.74394	22.66	7.78028
																		22.68	0.26675	22.68	1.27026	22.68	2.21756	22.68	3.32401	22.68	4.41174	22.68	5.85018	22.68	6.73414	22.68	7.79375
																		22.7	0.24941	22.7	1.23549	22.7	2.22282	22.7	3.33443	22.7	4.41201	22.7	5.84044	22.7	6.74509	22.7	7.82187
																		22.72	0.2469	22.72	1.19991	22.72	2.23079	22.72	3.34563	22.72	4.41313	22.72	5.77273	22.72	6.77953	22.72	7.86353
																		22.74	0.2225	22.74	1.17229	22.74	2.24395	22.74	3.34962	22.74	4.41516	22.74	5.70327	22.74	6.84483	22.74	7.90641
																		22.76	0.17441	22.76	1.15394	22.76	2.26613	22.76	3.34254	22.76	4.41887	22.76	5.65966	22.76	6.94478	22.76	7.92753
																		22.78	0.13001	22.78	1.14231	22.78	2.30199	22.78	3.33267	22.78	4.42537	22.78	5.64114	22.78	7.05494	22.78	7.9122
																		22.8	0.10003	22.8	1.13487	22.8	2.3533	22.8	3.32505	22.8	4.43648	22.8	5.63391	22.8	7.09188	22.8	7.88268
																		22.82	0.08351	22.82	1.12992	22.82	2.4057	22.82	3.32071	22.82	4.45412	22.82	5.61852	22.82	7.01725	22.82	7.87121
																		22.84	0.07641	22.84	1.12645	22.84	2.4169	22.84	3.31925	22.84	4.47768	22.84	5.59386	22.84	6.9146	22.84	7.88881
																		22.86	0.07708	22.86	1.12384	22.86	2.37402	22.86	3.32015	22.86	4.49737	22.86	5.57182	22.86	6.84146	22.86	7.92837
																		22.88	0.08529	22.88	1.12182	22.88	2.31909	22.88	3.32347	22.88	4.49429	22.88	5.55685	22.88	6.79693	22.88	7.95464
																		22.9	0.10227	22.9	1.12035	22.9	2.27741	22.9	3.33026	22.9	4.47206	22.9	5.54836	22.9	6.76319	22.9	7.92658
																		22.92	0.12963	22.92	1.11931	22.92	2.2508	22.92	3.34255	22.92	4.44945	22.92	5.54511	22.92	6.73313	22.92	7.86676
																		22.94	0.16336	22.94	1.11856	22.94	2.23492	22.94	3.36258	22.94	4.43351	22.94	5.54615	22.94	6.70647	22.94	7.81432
																		22.96	0.20168	22.96	1.11805	22.96	2.22546	22.96	3.38987	22.96	4.42371	22.96	5.55045	22.96	6.68613	22.96	7.77888
																		22.98	0.25361	22.98	1.11775	22.98	2.21953	22.98	3.41292	22.98	4.418	22.98	5.55427	22.98	6.67335	22.98	7.75744
																		23	0.31065	23	1.11764	23	2.21555	23	3.40971	23	4.41482	23	5.55248	23	6.66698	23	7.74531
																		23.02	0.32223	23.02	1.1177	23.02	2.21274	23.02	3.38379	23.02	4.41284	23.02	5.54638	23.02	6.66582	23.02	7.73901
																		23.04	0.26917	23.04	1.11793	23.04	2.21067	23.04	3.35714	23.04	4.41163	23.04	5.54059	23.04	6.66958	23.04	7.73635
																		23.06	0.20355	23.06	1.11844	23.06	2.20913	23.06	3.33819	23.06	4.41093	23.06	5.53734	23.06	6.67949	23.06	7.73528
																		23.08	0.15949	23.08	1.11902	23.08	2.20796	23.08	3.32642	23.08	4.41058	23.08	5.53741	23.08	6.69901	23.08	7.73388
																		23.1	0.14267	23.1	1.1198	23.1	2.20709	23.1	3.31932	23.1	4.41054	23.1	5.54111	23.1	6.73446	23.1	7.73154
																		23.12	0.15113	23.12	1.12106	23.12	2.20647	23.12	3.31518	23.12	4.41077	23.12	5.54891	23.12	6.7942	23.12	7.72789
																		23.14	0.18222	23.14	1.12216	23.14	2.20608	23.14	3.31257	23.14	4.41126	23.14	5.5626	23.14	6.88329	23.14	7.72387
																		23.16	0.22441	23.16	1.12368	23.16	2.20596	23.16	3.31083	23.16	4.41205	23.16	5.58475	23.16	6.98312	23.16	7.72071
																		23.18	0.24311	23.18	1.12554	23.18	2.20622	23.18	3.30963	23.18	4.4132	23.18	5.61862	23.18	7.02645	23.18	7.71888
																		23.2	0.21589	23.2	1.12781	23.2	2.20703	23.2	3.30879	23.2	4.41482	23.2	5.66122	23.2	6.97528	23.2	7.71835
																		23.22	0.17537	23.22	1.13059	23.22	2.20855	23.22	3.30834	23.22	4.41714	23.22	5.6887	23.22	6.88421	23.22	7.7192
																		23.24	0.15088	23.24	1.134	23.24	2.21068	23.24	3.30796	23.24	4.42057	23.24	5.6742	23.24	6.79993	23.24	7.72178
																		23.26	0.14742	23.26	1.13822	23.26	2.21229	23.26	3.30773	23.26	4.42596	23.26	5.63873	23.26	6.73644	23.26	7.72692
																		23.28	0.15577	23.28	1.14353	23.28	2.21154	23.28	3.30763	23.28	4.43485	23.28	5.61174	23.28	6.69478	23.28	7.73555
																		23.3	0.15393	23.3	1.15028	23.3	2.20907	23.3	3.30766	23.3	4.44954	23.3	5.60015	23.3	6.6692	23.3	7.74753
																		23.32	0.13256	23.32	1.15904	23.32	2.20669	23.32	3.30777	23.32	4.47235	23.32	5.59867	23.32	6.65293	23.32	7.75757
																		23.34	0.10827	23.34	1.17081	23.34	2.20502	23.34	3.30799	23.34	4.50232	23.34	5.60267	23.34	6.64272	23.34	7.75649
																		23.36	0.092	23.36	1.18701	23.36	2.20395	23.36	3.30827	23.36	4.52599	23.36	5.61053	23.36	6.63579	23.36	7.74629
																		23.38	0.08492	23.38	1.21064	23.38	2.20329	23.38	3.30871	23.38	4.5211	23.38	5.61016	23.38	6.63082	23.38	7.73661
																		23.4	0.08601	23.4	1.24694	23.4	2.20289	23.4	3.30929	23.4	4.49462	23.4	5.59269	23.4	6.62708	23.4	7.7313
																		23.42	0.0956	23.42	1.30434	23.42	2.2026	23.42	3.31002	23.42	4.46906	23.42	5.57043	23.42	6.62429	23.42	7.73041
																		23.44	0.11573	23.44	1.39434	23.44	2.20239	23.44	3.31095	23.44	4.45214	23.44	5.55358	23.44	6.62231	23.44	7.73271
																		23.46	0.15156	23.46	1.5249	23.46	2.20224	23.46	3.31214	23.46	4.44304	23.46	5.5432	23.46	6.62109	23.46	7.73605
																		23.48	0.20917	23.48	1.68254	23.48	2.20212	23.48	3.31368	23.48	4.43953	23.48	5.53794	23.48	6.62064	23.48	7.74026
																		23.5	0.28705	23.5	1.83629	23.5	2.20204	23.5	3.31572	23.5	4.43996	23.5	5.5362	23.5	6.62108	23.5	7.74833
																		23.52	0.35424	23.52	1.98392	23.52	2.20198	23.52	3.31853	23.52	4.4437	23.52	5.53712	23.52	6.62254	23.52	7.76126
																		23.54	0.3541	23.54	2.1	23.54	2.20194	23.54	3.32264	23.54	4.45106	23.54	5.54068	23.54	6.62437	23.54	7.77254
																		23.56	0.29984	23.56	2.06287	23.56	2.20192	23.56	3.32907	23.56	4.46283	23.56	5.54777	23.56	6.6254	23.56	7.77025
																		23.58	0.25135	23.58	1.86677	23.58	2.20192	23.58	3.3395	23.58	4.47948	23.58	5.56069	23.58	6.62542	23.58	7.75627
																		23.6	0.23488	23.6	1.64287	23.6	2.20194	23.6	3.35611	23.6	4.5007	23.6	5.5829	23.6	6.62652	23.6	7.74273
																		23.62	0.25796	23.62	1.468	23.62	2.20199	23.62	3.38023	23.62	4.52959	23.62	5.61917	23.62	6.63001	23.62	7.7345
																		23.64	0.32987	23.64	1.35336	23.64	2.20207	23.64	3.40715	23.64	4.57841	23.64	5.6716	23.64	6.63648	23.64	7.73187
																		23.66	0.46531	23.66	1.28433	23.66	2.20222	23.66	3.41918	23.66	4.6608	23.66	5.72733	23.66	6.64326	23.66	7.73443
																		23.68	0.67248	23.68	1.24509	23.68	2.20245	23.68	3.40677	23.68	4.779	23.68	5.75042	23.68	6.64426	23.68	7.74201
																		23.7	0.90388	23.7	1.22448	23.7	2.20282	23.7	3.38803	23.7	4.89425	23.7	5.73577	23.7	6.63854	23.7	7.75358
																		23.72	1	23.72	1.21779	23.72	2.20333	23.72	3.3769	23.72	4.91097	23.72	5.71672	23.72	6.63218	23.72	7.76341
																		23.74	0.8914	23.74	1.22505	23.74	2.20383	23.74	3.37411	23.74	4.80796	23.74	5.69409	23.74	6.62845	23.74	7.76355
																		23.76	0.71914	23.76	1.24875	23.76	2.20397	23.76	3.37596	23.76	4.68124	23.76	5.65445	23.76	6.62737	23.76	7.75908
																		23.78	0.54815	23.78	1.28977	23.78	2.20373	23.78	3.38237	23.78	4.58638	23.78	5.61173	23.78	6.62808	23.78	7.75835
																		23.8	0.38926	23.8	1.33462	23.8	2.20345	23.8	3.39485	23.8	4.52676	23.8	5.57992	23.8	6.62956	23.8	7.7604
																		23.82	0.26947	23.82	1.34283	23.82	2.20332	23.82	3.40758	23.82	4.49242	23.82	5.5599	23.82	6.63167	23.82	7.75659
																		23.84	0.19113	23.84	1.29929	23.84	2.20335	23.84	3.41345	23.84	4.47403	23.84	5.54857	23.84	6.63563	23.84	7.74548
																		23.86	0.14214	23.86	1.24343	23.86	2.20352	23.86	3.42081	23.86	4.46605	23.86	5.54316	23.86	6.64329	23.86	7.73485
																		23.88	0.11091	23.88	1.20057	23.88	2.20381	23.88	3.44454	23.88	4.46643	23.88	5.54226	23.88	6.65715	23.88	7.72751
																		23.9	0.09084	23.9	1.17281	23.9	2.2042	23.9	3.49641	23.9	4.47485	23.9	5.54592	23.9	6.68064	23.9	7.72376
																		23.92	0.07718	23.92	1.15581	23.92	2.20472	23.92	3.58552	23.92	4.48946	23.92	5.55547	23.92	6.71688	23.92	7.72286
																		23.94	0.06758	23.94	1.14453	23.94	2.2054	23.94	3.70687	23.94	4.50018	23.94	5.57274	23.94	6.7626	23.94	7.72437
																		23.96	0.06079	23.96	1.1375	23.96	2.20629	23.96	3.80317	23.96	4.49235	23.96	5.59862	23.96	6.79557	23.96	7.72823
																		23.98	0.056	23.98	1.13218	23.98	2.20747	23.98	3.77878	23.98	4.47167	23.98	5.62789	23.98	6.79387	23.98	7.73423
																		24	0.05284	24	1.12828	24	2.20906	24	3.66136	24	4.45253	24	5.6385	24	6.77568	24	7.74257
																		24.02	0.05106	24.02	1.12536	24.02	2.21129	24.02	3.54682	24.02	4.43934	24.02	5.61718	24.02	6.75364	24.02	7.75546
																		24.04	0.05054	24.04	1.12312	24.04	2.21466	24.04	3.46861	24.04	4.43143	24.04	5.58446	24.04	6.72317	24.04	7.77438
																		24.06	0.05129	24.06	1.12142	24.06	2.2199	24.06	3.42389	24.06	4.42723	24.06	5.55825	24.06	6.69516	24.06	7.79175
																		24.08	0.05345	24.08	1.12012	24.08	2.22866	24.08	3.40366	24.08	4.42571	24.08	5.54161	24.08	6.67843	24.08	7.79075
																		24.1	0.05701	24.1	1.11914	24.1	2.24339	24.1	3.40088	24.1	4.42661	24.1	5.53139	24.1	6.67427	24.1	7.77258
																		24.12	0.06317	24.12	1.1183	24.12	2.26666	24.12	3.40977	24.12	4.4304	24.12	5.52545	24.12	6.68297	24.12	7.75411
																		24.14	0.0725	24.14	1.11782	24.14	2.29807	24.14	3.41889	24.14	4.43774	24.14	5.52197	24.14	6.70548	24.14	7.74274
																		24.16	0.08717	24.16	1.11756	24.16	2.32454	24.16	3.41133	24.16	4.44815	24.16	5.52006	24.16	6.74258	24.16	7.73779
																		24.18	0.11107	24.18	1.11746	24.18	2.32118	24.18	3.39018	24.18	4.45642	24.18	5.51911	24.18	6.78496	24.18	7.7355
																		24.2	0.15092	24.2	1.11761	24.2	2.29187	24.2	3.37112	24.2	4.45389	24.2	5.51927	24.2	6.80059	24.2	7.73118
																		24.22	0.21547	24.22	1.11799	24.22	2.2616	24.22	3.35975	24.22	4.44315	24.22	5.51995	24.22	6.76857	24.22	7.72539
																		24.24	0.31128	24.24	1.11862	24.24	2.24008	24.24	3.35356	24.24	4.43285	24.24	5.52038	24.24	6.72008	24.24	7.7205
																		24.26	0.42304	24.26	1.11953	24.26	2.2267	24.26	3.34741	24.26	4.42602	24.26	5.52063	24.26	6.68084	24.26	7.71745
																		24.28	0.48579	24.28	1.12079	24.28	2.21877	24.28	3.3402	24.28	4.42237	24.28	5.52183	24.28	6.65588	24.28	7.71583
																		24.3	0.46162	24.3	1.12249	24.3	2.21399	24.3	3.3345	24.3	4.42107	24.3	5.52469	24.3	6.64053	24.3	7.71524
																		24.32	0.42524	24.32	1.12474	24.32	2.21074	24.32	3.33141	24.32	4.42159	24.32	5.52937	24.32	6.63136	24.32	7.71569
																		24.34	0.43722	24.34	1.12774	24.34	2.20866	24.34	3.33108	24.34	4.42373	24.34	5.53411	24.34	6.62562	24.34	7.71657
																		24.36	0.48452	24.36	1.1318	24.36	2.20718	24.36	3.33383	24.36	4.42835	24.36	5.53565	24.36	6.62188	24.36	7.71799
																		24.38	0.48656	24.38	1.13739	24.38	2.20608	24.38	3.34048	24.38	4.43691	24.38	5.53356	24.38	6.61932	24.38	7.72061
																		24.4	0.40028	24.4	1.14525	24.4	2.20526	24.4	3.35206	24.4	4.45194	24.4	5.53196	24.4	6.6176	24.4	7.72478
																		24.42	0.29315	24.42	1.15701	24.42	2.20464	24.42	3.36788	24.42	4.47638	24.42	5.53276	24.42	6.61653	24.42	7.73168
																		24.44	0.21492	24.44	1.1757	24.44	2.20416	24.44	3.38196	24.44	4.51039	24.44	5.53667	24.44	6.61606	24.44	7.74328
																		24.46	0.17222	24.46	1.20658	24.46	2.20382	24.46	3.38817	24.46	4.54155	24.46	5.54474	24.46	6.61625	24.46	7.76246
																		24.48	0.16036	24.48	1.25725	24.48	2.20357	24.48	3.38739	24.48	4.54176	24.48	5.55931	24.48	6.61786	24.48	7.79162
																		24.5	0.17625	24.5	1.33423	24.5	2.20343	24.5	3.37776	24.5	4.51053	24.5	5.58418	24.5	6.61994	24.5	7.8274
																		24.52	0.21578	24.52	1.43049	24.52	2.20342	24.52	3.36356	24.52	4.47593	24.52	5.62314	24.52	6.62285	24.52	7.84952
																		24.54	0.26138	24.54	1.51049	24.54	2.20356	24.54	3.35337	24.54	4.45079	24.54	5.67481	24.54	6.62505	24.54	7.83649
																		24.56	0.26829	24.56	1.52115	24.56	2.20396	24.56	3.35037	24.56	4.43503	24.56	5.71696	24.56	6.62469	24.56	7.80606
																		24.58	0.22177	24.58	1.44436	24.58	2.20474	24.58	3.35581	24.58	4.42588	24.58	5.71298	24.58	6.62297	24.58	7.78168
																		24.6	0.16436	24.6	1.34266	24.6	2.206	24.6	3.37139	24.6	4.42033	24.6	5.67552	24.6	6.62199	24.6	7.76841
																		24.62	0.12132	24.62	1.26424	24.62	2.20754	24.62	3.39853	24.62	4.41687	24.62	5.6445	24.62	6.62246	24.62	7.76436
																		24.64	0.0925	24.64	1.21469	24.64	2.2084	24.64	3.43281	24.64	4.41461	24.64	5.63688	24.64	6.62434	24.64	7.76831
																		24.66	0.07349	24.66	1.18662	24.66	2.20765	24.66	3.45232	24.66	4.41309	24.66	5.65386	24.66	6.6288	24.66	7.77716
																		24.68	0.06135	24.68	1.17266	24.68	2.20617	24.68	3.43516	24.68	4.41208	24.68	5.68454	24.68	6.63704	24.68	7.78372
																		24.7	0.05437	24.7	1.1686	24.7	2.20498	24.7	3.40013	24.7	4.41147	24.7	5.6968	24.7	6.65093	24.7	7.78813
																		24.72	0.05138	24.72	1.17319	24.72	2.20434	24.72	3.37117	24.72	4.41125	24.72	5.66699	24.72	6.67321	24.72	7.80012
																		24.74	0.05201	24.74	1.18659	24.74	2.20416	24.74	3.35306	24.74	4.41127	24.74	5.62115	24.74	6.70386	24.74	7.82263
																		24.76	0.05679	24.76	1.20679	24.76	2.20444	24.76	3.34302	24.76	4.41159	24.76	5.58414	24.76	6.73161	24.76	7.84155
																		24.78	0.06804	24.78	1.22276	24.78	2.20523	24.78	3.33582	24.78	4.41225	24.78	5.55992	24.78	6.73208	24.78	7.83234
																		24.8	0.08953	24.8	1.21861	24.8	2.20677	24.8	3.32884	24.8	4.41332	24.8	5.54546	24.8	6.7061	24.8	7.80127
																		24.82	0.12625	24.82	1.20199	24.82	2.20932	24.82	3.32301	24.82	4.41493	24.82	5.53717	24.82	6.67826	24.82	7.77182
																		24.84	0.18044	24.84	1.19165	24.84	2.21293	24.84	3.31887	24.84	4.41719	24.84	5.53249	24.84	6.65953	24.84	7.75201
																		24.86	0.23772	24.86	1.19501	24.86	2.21643	24.86	3.31611	24.86	4.42072	24.86	5.53023	24.86	6.65013	24.86	7.74099
																		24.88	0.25247	24.88	1.21091	24.88	2.21719	24.88	3.31434	24.88	4.42625	24.88	5.52979	24.88	6.64844	24.88	7.7363
																		24.9	0.20654	24.9	1.22722	24.9	2.21546	24.9	3.31323	24.9	4.43546	24.9	5.53127	24.9	6.65387	24.9	7.73534
																		24.92	0.14507	24.92	1.22177	24.92	2.21409	24.92	3.31264	24.92	4.45114	24.92	5.53538	24.92	6.66739	24.92	7.73455
																		24.94	0.09765	24.94	1.19556	24.94	2.21388	24.94	3.31237	24.94	4.47701	24.94	5.5437	24.94	6.69014	24.94	7.7311
																		24.96	0.06707	24.96	1.16885	24.96	2.21322	24.96	3.31244	24.96	4.51543	24.96	5.55854	24.96	6.71857	24.96	7.72655
																		24.98	0.04865	24.98	1.14998	24.98	2.21094	24.98	3.31285	24.98	4.55911	24.98	5.58199	24.98	6.73783	24.98	7.72305
																		25	0.03729	25	1.13827	25	2.20833	25	3.31368	25	4.57834	25	5.61167	25	6.73893	25	7.721
																		25.02	0.0303	25.02	1.13148	25.02	2.2065	25.02	3.31501	25.02	4.55205	25.02	5.63107	25.02	6.73094	25.02	7.72017
																		25.04	0.0256	25.04	1.12702	25.04	2.20559	25.04	3.31689	25.04	4.50761	25.04	5.62003	25.04	6.7128	25.04	7.72021
																		25.06	0.02228	25.06	1.12496	25.06	2.20547	25.06	3.31924	25.06	4.47107	25.06	5.59153	25.06	6.68774	25.06	7.72107
																		25.08	0.01988	25.08	1.12427	25.08	2.20579	25.08	3.32219	25.08	4.44702	25.08	5.56672	25.08	6.66749	25.08	7.72269
																		25.1	0.01816	25.1	1.12476	25.1	2.20595	25.1	3.32671	25.1	4.43249	25.1	5.5514	25.1	6.65615	25.1	7.72518
																		25.12	0.01699	25.12	1.12658	25.12	2.20548	25.12	3.33417	25.12	4.42385	25.12	5.54464	25.12	6.65334	25.12	7.72878
																		25.14	0.01631	25.14	1.13016	25.14	2.20462	25.14	3.34663	25.14	4.4185	25.14	5.54441	25.14	6.65839	25.14	7.73376
																		25.16	0.01619	25.16	1.13613	25.16	2.20395	25.16	3.36603	25.16	4.41492	25.16	5.54793	25.16	6.67042	25.16	7.74028
																		25.18	0.01597	25.18	1.14474	25.18	2.20355	25.18	3.39281	25.18	4.41242	25.18	5.55028	25.18	6.68493	25.18	7.7487
																		25.2	0.01769	25.2	1.15423	25.2	2.20339	25.2	3.42345	25.2	4.41014	25.2	5.54619	25.2	6.68902	25.2	7.76118
																		25.22	0.02086	25.22	1.16086	25.22	2.2034	25.22	3.45132	25.22	4.40877	25.22	5.53911	25.22	6.67679	25.22	7.78236
																		25.24	0.02552	25.24	1.16567	25.24	2.20354	25.24	3.46632	25.24	4.40772	25.24	5.53358	25.24	6.66027	25.24	7.81869
																		25.26	0.0298	25.26	1.17193	25.26	2.20379	25.26	3.46635	25.26	4.4069	25.26	5.53063	25.26	6.64793	25.26	7.87777
																		25.28	0.03038	25.28	1.1793	25.28	2.20417	25.28	3.44596	25.28	4.40625	25.28	5.52991	25.28	6.6407	25.28	7.96222
																		25.3	0.0272	25.3	1.19214	25.3	2.2047	25.3	3.40883	25.3	4.40574	25.3	5.53093	25.3	6.63734	25.3	8.04795
																		25.32	0.02435	25.32	1.21865	25.32	2.20542	25.32	3.37455	25.32	4.40533	25.32	5.5334	25.32	6.63659	25.32	8.06616
																		25.34	0.02407	25.34	1.26642	25.34	2.20643	25.34	3.35076	25.34	4.40501	25.34	5.53736	25.34	6.63767	25.34	7.99801
																		25.36	0.02718	25.36	1.34071	25.36	2.20788	25.36	3.33593	25.36	4.40476	25.36	5.54324	25.36	6.64028	25.36	7.91245
																		25.38	0.03417	25.38	1.43743	25.38	2.21013	25.38	3.32699	25.38	4.40458	25.38	5.55196	25.38	6.6445	25.38	7.85021
																		25.4	0.0446	25.4	1.51033	25.4	2.21368	25.4	3.32151	25.4	4.40445	25.4	5.56534	25.4	6.65079	25.4	7.81494
																		25.42	0.05408	25.42	1.48396	25.42	2.21957	25.42	3.31801	25.42	4.40429	25.42	5.58694	25.42	6.65998	25.42	7.8011
																		25.44	0.05438	25.44	1.38539	25.44	2.22913	25.44	3.31521	25.44	4.40425	25.44	5.62291	25.44	6.67409	25.44	7.80343
																		25.46	0.04702	25.46	1.29103	25.46	2.24321	25.46	3.31367	25.46	4.40425	25.46	5.68155	25.46	6.69558	25.46	7.81758
																		25.48	0.04089	25.48	1.22554	25.48	2.25924	25.48	3.31271	25.48	4.4043	25.48	5.76999	25.48	6.72758	25.48	7.83949
																		25.5	0.04043	25.5	1.18516	25.5	2.26702	25.5	3.31222	25.5	4.4044	25.5	5.87886	25.5	6.7717	25.5	7.86327
																		25.52	0.04735	25.52	1.16126	25.52	2.2608	25.52	3.3122	25.52	4.40455	25.52	5.95158	25.52	6.82279	25.52	7.87611
																		25.54	0.06302	25.54	1.14683	25.54	2.25113	25.54	3.31269	25.54	4.40477	25.54	5.927	25.54	6.8808	25.54	7.87584
																		25.56	0.08723	25.56	1.13763	25.56	2.24577	25.56	3.31388	25.56	4.40506	25.56	5.83915	25.56	6.96542	25.56	7.87784
																		25.58	0.11156	25.58	1.13143	25.58	2.2452	25.58	3.31618	25.58	4.40545	25.58	5.74947	25.58	7.07681	25.58	7.87938
																		25.6	0.11792	25.6	1.12714	25.6	2.24641	25.6	3.3204	25.6	4.40598	25.6	5.68898	25.6	7.14821	25.6	7.86589
																		25.62	0.10415	25.62	1.1242	25.62	2.24239	25.62	3.32767	25.62	4.4067	25.62	5.65966	25.62	7.10818	25.62	7.84659
																		25.64	0.08163	25.64	1.12239	25.64	2.23245	25.64	3.3394	25.64	4.40772	25.64	5.6484	25.64	7.01841	25.64	7.83097
																		25.66	0.05829	25.66	1.12145	25.66	2.22256	25.66	3.35503	25.66	4.40922	25.66	5.63633	25.66	6.95895	25.66	7.81994
																		25.68	0.04053	25.68	1.12146	25.68	2.21557	25.68	3.36753	25.68	4.41168	25.68	5.61989	25.68	6.95559	25.68	7.82154
																		25.7	0.02903	25.7	1.1228	25.7	2.21111	25.7	3.36478	25.7	4.41563	25.7	5.61	25.7	7.00892	25.7	7.84366
																		25.72	0.02181	25.72	1.12591	25.72	2.20837	25.72	3.35012	25.72	4.42165	25.72	5.61386	25.72	7.08603	25.72	7.88919
																		25.74	0.01669	25.74	1.13213	25.74	2.20665	25.74	3.33574	25.74	4.4294	25.74	5.63643	25.74	7.10112	25.74	7.94807
																		25.76	0.01337	25.76	1.14335	25.76	2.20554	25.76	3.32598	25.76	4.43543	25.76	5.68365	25.76	7.0185	25.76	7.97776
																		25.78	0.01106	25.78	1.16142	25.78	2.20479	25.78	3.32049	25.78	4.4345	25.78	5.75898	25.78	6.91368	25.78	7.94197
																		25.8	0.0094	25.8	1.18516	25.8	2.20431	25.8	3.31808	25.8	4.42884	25.8	5.846	25.8	6.83886	25.8	7.87844
																		25.82	0.00826	25.82	1.20297	25.82	2.20405	25.82	3.31776	25.82	4.42387	25.82	5.88157	25.82	6.80148	25.82	7.82793
																		25.84	0.00696	25.84	1.19734	25.84	2.20395	25.84	3.31866	25.84	4.42138	25.84	5.82463	25.84	6.79864	25.84	7.7984
																		25.86	0.0063	25.86	1.17395	25.86	2.20388	25.86	3.31957	25.86	4.4213	25.86	5.73566	25.86	6.83116	25.86	7.78402
																		25.88	0.00577	25.88	1.15087	25.88	2.20362	25.88	3.32009	25.88	4.42338	25.88	5.66682	25.88	6.90546	25.88	7.77334
																		25.9	0.00535	25.9	1.13457	25.9	2.20322	25.9	3.32156	25.9	4.4278	25.9	5.62712	25.9	7.02574	25.9	7.75899
																		25.92	0.00503	25.92	1.12439	25.92	2.20288	25.92	3.32524	25.92	4.43556	25.92	5.61163	25.92	7.16379	25.92	7.74459
																		25.94	0.00488	25.94	1.11827	25.94	2.20264	25.94	3.3309	25.94	4.44897	25.94	5.61257	25.94	7.21644	25.94	7.73361
																		25.96	0.0047	25.96	1.11451	25.96	2.2025	25.96	3.33557	25.96	4.47168	25.96	5.61714	25.96	7.12181	25.96	7.72605
																		25.98	0.00458	25.98	1.11207	25.98	2.20245	25.98	3.33524	25.98	4.50833	25.98	5.60945	25.98	6.97736	25.98	7.72083
																		26	0.00451	26	1.11034	26	2.20245	26	3.33185	26	4.55942	26	5.59266	26	6.86035	26	7.71733
																		26.02	0.00449	26.02	1.10866	26.02	2.20253	26.02	3.32982	26.02	4.60833	26.02	5.58063	26.02	6.7827	26.02	7.71479
																		26.04	0.00449	26.04	1.10772	26.04	2.20268	26.04	3.33091	26.04	4.61527	26.04	5.57824	26.04	6.73744	26.04	7.71285
																		26.06	0.00459	26.06	1.10701	26.06	2.20297	26.06	3.336	26.06	4.5745	26.06	5.58305	26.06	6.71535	26.06	7.7113
																		26.08	0.00475	26.08	1.10659	26.08	2.20347	26.08	3.34674	26.08	4.52739	26.08	5.58664	26.08	6.71051	26.08	7.71004
																		26.1	0.00499	26.1	1.10619	26.1	2.2043	26.1	3.36627	26.1	4.49698	26.1	5.58548	26.1	6.7206	26.1	7.70901
																		26.12	0.00532	26.12	1.1059	26.12	2.2056	26.12	3.39855	26.12	4.48504	26.12	5.57941	26.12	6.74269	26.12	7.70827
																		26.14	0.00577	26.14	1.10573	26.14	2.20729	26.14	3.44561	26.14	4.48508	26.14	5.56618	26.14	6.76276	26.14	7.70755
																		26.16	0.00639	26.16	1.10566	26.16	2.20858	26.16	3.49483	26.16	4.48318	26.16	5.55113	26.16	6.75486	26.16	7.70689
																		26.18	0.00733	26.18	1.10572	26.18	2.2083	26.18	3.50778	26.18	4.46898	26.18	5.54082	26.18	6.72155	26.18	7.70637
																		26.2	0.00856	26.2	1.10596	26.2	2.20693	26.2	3.47103	26.2	4.45028	26.2	5.53539	26.2	6.68775	26.2	7.70593
																		26.22	0.0103	26.22	1.10638	26.22	2.20568	26.22	3.42318	26.22	4.43528	26.22	5.53208	26.22	6.66346	26.22	7.70558
																		26.24	0.01307	26.24	1.10716	26.24	2.20493	26.24	3.38869	26.24	4.42517	26.24	5.52754	26.24	6.64811	26.24	7.70516
																		26.26	0.0175	26.26	1.10847	26.26	2.20464	26.26	3.36908	26.26	4.41873	26.26	5.52208	26.26	6.63893	26.26	7.70487
																		26.28	0.02485	26.28	1.11094	26.28	2.2047	26.28	3.35788	26.28	4.41462	26.28	5.51751	26.28	6.6339	26.28	7.70456
																		26.3	0.03653	26.3	1.11508	26.3	2.20501	26.3	3.34977	26.3	4.41187	26.3	5.51422	26.3	6.6316	26.3	7.70424
																		26.32	0.05276	26.32	1.12124	26.32	2.20556	26.32	3.34567	26.32	4.40997	26.32	5.51194	26.32	6.62958	26.32	7.70396
																		26.34	0.06824	26.34	1.12807	26.34	2.20637	26.34	3.34749	26.34	4.40849	26.34	5.51035	26.34	6.62651	26.34	7.70372
																		26.36	0.07302	26.36	1.1306	26.36	2.20754	26.36	3.35473	26.36	4.40758	26.36	5.50918	26.36	6.62291	26.36	7.70351
																		26.38	0.06639	26.38	1.12593	26.38	2.2093	26.38	3.36188	26.38	4.40668	26.38	5.50828	26.38	6.62001	26.38	7.70331
																		26.4	0.05327	26.4	1.11877	26.4	2.21205	26.4	3.35878	26.4	4.40596	26.4	5.50755	26.4	6.61818	26.4	7.70315
																		26.42	0.03843	26.42	1.11315	26.42	2.21645	26.42	3.34626	26.42	4.40537	26.42	5.50695	26.42	6.61746	26.42	7.703
																		26.44	0.0268	26.44	1.1095	26.44	2.22351	26.44	3.33376	26.44	4.40488	26.44	5.50644	26.44	6.6177	26.44	7.70287
																		26.46	0.01927	26.46	1.1073	26.46	2.2341	26.46	3.32509	26.46	4.40436	26.46	5.50601	26.46	6.61876	26.46	7.70275
																		26.48	0.0148	26.48	1.10601	26.48	2.24739	26.48	3.32009	26.48	4.40396	26.48	5.50564	26.48	6.61923	26.48	7.7029
																		26.5	0.01224	26.5	1.10522	26.5	2.258	26.5	3.31791	26.5	4.40368	26.5	5.50521	26.5	6.61759	26.5	7.70281
																		26.52	0.01088	26.52	1.10472	26.52	2.26252	26.52	3.31792	26.52	4.40344	26.52	5.50494	26.52	6.61471	26.52	7.70273
																		26.54	0.01032	26.54	1.10438	26.54	2.2679	26.54	3.31977	26.54	4.40325	26.54	5.50469	26.54	6.61221	26.54	7.70266
																		26.56	0.01037	26.56	1.10416	26.56	2.27676	26.56	3.32315	26.56	4.40309	26.56	5.5048	26.56	6.6104	26.56	7.7026
																		26.58	0.01082	26.58	1.10413	26.58	2.27818	26.58	3.32826	26.58	4.40295	26.58	5.50462	26.58	6.60916	26.58	7.70255
																		26.6	0.01151	26.6	1.10405	26.6	2.26429	26.6	3.33491	26.6	4.40286	26.6	5.5045	26.6	6.60828	26.6	7.7025
																		26.62	0.01155	26.62	1.10402	26.62	2.24583	26.62	3.3386	26.62	4.40279	26.62	5.50438	26.62	6.60764	26.62	7.70247
																		26.64	0.01193	26.64	1.10404	26.64	2.2316	26.64	3.33428	26.64	4.40275	26.64	5.50424	26.64	6.60712	26.64	7.70244
																		26.66	0.01332	26.66	1.1041	26.66	2.22265	26.66	3.32547	26.66	4.40276	26.66	5.50415	26.66	6.60663	26.66	7.70243
																		26.68	0.01609	26.68	1.10419	26.68	2.2177	26.68	3.31784	26.68	4.40281	26.68	5.50408	26.68	6.60627	26.68	7.70245
																		26.7	0.02022	26.7	1.1043	26.7	2.21547	26.7	3.31265	26.7	4.40293	26.7	5.50402	26.7	6.60596	26.7	7.7025
																		26.72	0.02412	26.72	1.10447	26.72	2.21535	26.72	3.3095	26.72	4.40317	26.72	5.50398	26.72	6.60569	26.72	7.70265
																		26.74	0.02439	26.74	1.10482	26.74	2.21741	26.74	3.30754	26.74	4.40361	26.74	5.50395	26.74	6.60545	26.74	7.70285
																		26.76	0.02104	26.76	1.1051	26.76	2.22225	26.76	3.30621	26.76	4.40439	26.76	5.50395	26.76	6.60524	26.76	7.70312
																		26.78	0.01743	26.78	1.10551	26.78	2.23048	26.78	3.30538	26.78	4.40569	26.78	5.50396	26.78	6.60505	26.78	7.70336
																		26.8	0.01509	26.8	1.10591	26.8	2.24093	26.8	3.30479	26.8	4.40763	26.8	5.50399	26.8	6.60489	26.8	7.70299
																		26.82	0.01404	26.82	1.10639	26.82	2.24709	26.82	3.30438	26.82	4.40978	26.82	5.50405	26.82	6.60512	26.82	7.70273
																		26.84	0.01395	26.84	1.10698	26.84	2.24219	26.84	3.30409	26.84	4.41058	26.84	5.50418	26.84	6.605	26.84	7.70247
																		26.86	0.01459	26.86	1.1077	26.86	2.23158	26.86	3.30393	26.86	4.40914	26.86	5.50431	26.86	6.6049	26.86	7.70229
																		26.88	0.01582	26.88	1.10822	26.88	2.22205	26.88	3.30389	26.88	4.40701	26.88	5.50449	26.88	6.60481	26.88	7.70221
																		26.9	0.01771	26.9	1.10936	26.9	2.21513	26.9	3.30403	26.9	4.40537	26.9	5.50478	26.9	6.60475	26.9	7.70217
																		26.92	0.02042	26.92	1.1108	26.92	2.21062	26.92	3.30443	26.92	4.4044	26.92	5.50516	26.92	6.6047	26.92	7.70216
																		26.94	0.0245	26.94	1.1127	26.94	2.20781	26.94	3.30517	26.94	4.40399	26.94	5.50574	26.94	6.6047	26.94	7.70218
																		26.96	0.03084	26.96	1.11524	26.96	2.20599	26.96	3.30622	26.96	4.40403	26.96	5.50667	26.96	6.6047	26.96	7.70221
																		26.98	0.04104	26.98	1.119	26.98	2.20481	26.98	3.30709	26.98	4.40452	26.98	5.50789	26.98	6.60466	26.98	7.70216
																		27	0.05726	27	1.12434	27	2.20399	27	3.30695	27	4.4055	27	5.51024	27	6.60476	27	7.70222
																		27.02	0.0812	27.02	1.13283	27.02	2.20337	27.02	3.30607	27.02	4.40681	27.02	5.51354	27.02	6.60495	27.02	7.7023
																		27.04	0.1099	27.04	1.14671	27.04	2.20291	27.04	3.30535	27.04	4.40766	27.04	5.51621	27.04	6.60519	27.04	7.70229
																		27.06	0.12929	27.06	1.16893	27.06	2.20254	27.06	3.3052	27.06	4.40709	27.06	5.51605	27.06	6.60495	27.06	7.70239
																		27.08	0.13122	27.08	1.20107	27.08	2.20225	27.08	3.30576	27.08	4.4057	27.08	5.51337	27.08	6.60495	27.08	7.70251
																		27.1	0.13006	27.1	1.23674	27.1	2.20198	27.1	3.30712	27.1	4.40448	27.1	5.51063	27.1	6.60478	27.1	7.70267
																		27.12	0.12987	27.12	1.25911	27.12	2.20178	27.12	3.30919	27.12	4.40366	27.12	5.50877	27.12	6.60464	27.12	7.70291
																		27.14	0.1233	27.14	1.25839	27.14	2.20161	27.14	3.31101	27.14	4.40318	27.14	5.5077	27.14	6.60456	27.14	7.70309
																		27.16	0.11835	27.16	1.23326	27.16	2.20148	27.16	3.31067	27.16	4.40293	27.16	5.50726	27.16	6.60457	27.16	7.7033
																		27.18	0.12578	27.18	1.19898	27.18	2.20136	27.18	3.30851	27.18	4.40281	27.18	5.50724	27.18	6.60464	27.18	7.70353
																		27.2	0.14265	27.2	1.17274	27.2	2.20126	27.2	3.30626	27.2	4.40277	27.2	5.5074	27.2	6.60458	27.2	7.70381
																		27.22	0.15443	27.22	1.15857	27.22	2.20117	27.22	3.30466	27.22	4.40278	27.22	5.50772	27.22	6.60451	27.22	7.70388
																		27.24	0.15712	27.24	1.15505	27.24	2.2011	27.24	3.30366	27.24	4.4028	27.24	5.50819	27.24	6.6048	27.24	7.70426
																		27.26	0.1535	27.26	1.16009	27.26	2.20104	27.26	3.30306	27.26	4.40288	27.26	5.50881	27.26	6.60503	27.26	7.70472
																		27.28	0.14108	27.28	1.16975	27.28	2.20099	27.28	3.30271	27.28	4.40299	27.28	5.50925	27.28	6.60529	27.28	7.70527
																		27.3	0.12793	27.3	1.17556	27.3	2.20096	27.3	3.30249	27.3	4.40314	27.3	5.51025	27.3	6.6056	27.3	7.70595
																		27.32	0.11935	27.32	1.17323	27.32	2.20094	27.32	3.30234	27.32	4.40331	27.32	5.51157	27.32	6.60596	27.32	7.7068
																		27.34	0.12011	27.34	1.16932	27.34	2.20094	27.34	3.30225	27.34	4.40351	27.34	5.51314	27.34	6.60637	27.34	7.70788
																		27.36	0.13485	27.36	1.16596	27.36	2.20097	27.36	3.30219	27.36	4.40376	27.36	5.51513	27.36	6.60685	27.36	7.70935
																		27.38	0.15781	27.38	1.16304	27.38	2.20102	27.38	3.30216	27.38	4.40404	27.38	5.51771	27.38	6.60748	27.38	7.71127
																		27.4	0.17124	27.4	1.16257	27.4	2.20106	27.4	3.30215	27.4	4.40438	27.4	5.52112	27.4	6.60761	27.4	7.71366
																		27.42	0.17402	27.42	1.1637	27.42	2.20105	27.42	3.30216	27.42	4.40478	27.42	5.52578	27.42	6.6085	27.42	7.71644
																		27.44	0.18707	27.44	1.16278	27.44	2.20101	27.44	3.30216	27.44	4.40525	27.44	5.53235	27.44	6.60945	27.44	7.72014
																		27.46	0.21424	27.46	1.1629	27.46	2.201	27.46	3.3022	27.46	4.4058	27.46	5.5423	27.46	6.61059	27.46	7.72618
																		27.48	0.227	27.48	1.17047	27.48	2.20104	27.48	3.30228	27.48	4.40646	27.48	5.55808	27.48	6.61198	27.48	7.73662
																		27.5	0.19901	27.5	1.18814	27.5	2.20115	27.5	3.30235	27.5	4.40726	27.5	5.58408	27.5	6.6137	27.5	7.75405
																		27.52	0.15565	27.52	1.21287	27.52	2.20138	27.52	3.30244	27.52	4.40807	27.52	5.6267	27.52	6.61586	27.52	7.78058
																		27.54	0.12503	27.54	1.23313	27.54	2.20179	27.54	3.30255	27.54	4.40929	27.54	5.69074	27.54	6.61862	27.54	7.81291
																		27.56	0.11445	27.56	1.23156	27.56	2.20249	27.56	3.30268	27.56	4.41084	27.56	5.76643	27.56	6.62223	27.56	7.83215
																		27.58	0.12421	27.58	1.20877	27.58	2.20351	27.58	3.30283	27.58	4.41279	27.58	5.80652	27.58	6.62708	27.58	7.8191
																		27.6	0.1528	27.6	1.18588	27.6	2.20459	27.6	3.30298	27.6	4.41531	27.6	5.76769	27.6	6.63389	27.6	7.79042
																		27.62	0.19072	27.62	1.17361	27.62	2.20487	27.62	3.30313	27.62	4.41862	27.62	5.69243	27.62	6.64401	27.62	7.76727
																		27.64	0.21011	27.64	1.16972	27.64	2.20401	27.64	3.30312	27.64	4.42325	27.64	5.62859	27.64	6.66	27.64	7.75392
																		27.66	0.19634	27.66	1.16485	27.66	2.20286	27.66	3.30333	27.66	4.42994	27.66	5.58641	27.66	6.68692	27.66	7.74633
																		27.68	0.17608	27.68	1.15424	27.68	2.20198	27.68	3.30358	27.68	4.44023	27.68	5.56118	27.68	6.73169	27.68	7.73973
																		27.7	0.16461	27.7	1.14372	27.7	2.20141	27.7	3.30388	27.7	4.45701	27.7	5.54663	27.7	6.80089	27.7	7.73374
																		27.72	0.15215	27.72	1.13749	27.72	2.20107	27.72	3.30422	27.72	4.48499	27.72	5.53817	27.72	6.88922	27.72	7.72994
																		27.74	0.13843	27.74	1.13577	27.74	2.20086	27.74	3.30461	27.74	4.52988	27.74	5.53318	27.74	6.9511	27.74	7.72867
																		27.76	0.13518	27.76	1.13673	27.76	2.20073	27.76	3.30509	27.76	4.59353	27.76	5.53035	27.76	6.92428	27.76	7.72981
																		27.78	0.14043	27.78	1.13629	27.78	2.20064	27.78	3.30565	27.78	4.66187	27.78	5.5291	27.78	6.84033	27.78	7.7335
																		27.8	0.13586	27.8	1.13234	27.8	2.20058	27.8	3.30634	27.8	4.69451	27.8	5.52917	27.8	6.76191	27.8	7.7406
																		27.82	0.11465	27.82	1.12778	27.82	2.20053	27.82	3.30715	27.82	4.65709	27.82	5.53035	27.82	6.70739	27.82	7.75326
																		27.84	0.09195	27.84	1.12485	27.84	2.2005	27.84	3.30812	27.84	4.5843	27.84	5.5324	27.84	6.67376	27.84	7.77542
																		27.86	0.07602	27.86	1.12382	27.86	2.20047	27.86	3.30933	27.86	4.52172	27.86	5.53558	27.86	6.65398	27.86	7.8125
																		27.88	0.06766	27.88	1.12451	27.88	2.20045	27.88	3.3108	27.88	4.48	27.88	5.54051	27.88	6.64225	27.88	7.86845
																		27.9	0.0667	27.9	1.12695	27.9	2.20044	27.9	3.31271	27.9	4.45481	27.9	5.5485	27.9	6.635	27.9	7.93422
																		27.92	0.07295	27.92	1.13164	27.92	2.20043	27.92	3.31517	27.92	4.43978	27.92	5.56171	27.92	6.63041	27.92	7.96711
																		27.94	0.08706	27.94	1.13989	27.94	2.20043	27.94	3.31844	27.94	4.43013	27.94	5.58424	27.94	6.6279	27.94	7.93166
																		27.96	0.11155	27.96	1.15387	27.96	2.20039	27.96	3.32295	27.96	4.42348	27.96	5.62267	27.96	6.62639	27.96	7.86685
																		27.98	0.15346	27.98	1.17604	27.98	2.2004	27.98	3.32938	27.98	4.41875	27.98	5.68484	27.98	6.62599	27.98	7.81273
																		28	0.22137	28	1.20653	28	2.20041	28	3.33926	28	4.41531	28	5.77288	28	6.62648	28	7.77742
																		28.02	0.31184	28.02	1.2359	28.02	2.20042	28.02	3.35538	28.02	4.41274	28.02	5.8598	28.02	6.62774	28.02	7.75677
																		28.04	0.38014	28.04	1.24193	28.04	2.20038	28.04	3.38228	28.04	4.41079	28.04	5.8747	28.04	6.62983	28.04	7.7447
																		28.06	0.35723	28.06	1.22169	28.06	2.20041	28.06	3.42556	28.06	4.40926	28.06	5.80292	28.06	6.63238	28.06	7.73724
																		28.08	0.2697	28.08	1.19949	28.08	2.20046	28.08	3.48764	28.08	4.40805	28.08	5.71205	28.08	6.63514	28.08	7.73343
																		28.1	0.18741	28.1	1.18972	28.1	2.20052	28.1	3.55239	28.1	4.40706	28.1	5.64209	28.1	6.63916	28.1	7.73326
																		28.12	0.13202	28.12	1.19599	28.12	2.2006	28.12	3.57525	28.12	4.40626	28.12	5.59729	28.12	6.64594	28.12	7.73683
																		28.14	0.0986	28.14	1.21945	28.14	2.20069	28.14	3.54576	28.14	4.40559	28.14	5.57099	28.14	6.65733	28.14	7.74328
																		28.16	0.07897	28.16	1.258	28.16	2.20083	28.16	3.49764	28.16	4.40503	28.16	5.55588	28.16	6.67676	28.16	7.74803
																		28.18	0.0691	28.18	1.29777	28.18	2.20101	28.18	3.44561	28.18	4.40455	28.18	5.54748	28.18	6.71013	28.18	7.74485
																		28.2	0.06662	28.2	1.31849	28.2	2.2013	28.2	3.40014	28.2	4.40415	28.2	5.54348	28.2	6.76535	28.2	7.73657
																		28.22	0.06628	28.22	1.31405	28.22	2.20176	28.22	3.36793	28.22	4.4038	28.22	5.5432	28.22	6.84793	28.22	7.72922
																		28.24	0.06023	28.24	1.28539	28.24	2.20253	28.24	3.34735	28.24	4.4035	28.24	5.54704	28.24	6.94324	28.24	7.72432
																		28.26	0.04872	28.26	1.24299	28.26	2.20378	28.26	3.33455	28.26	4.40325	28.26	5.55606	28.26	6.98769	28.26	7.72183
																		28.28	0.03802	28.28	1.20659	28.28	2.20558	28.28	3.32646	28.28	4.40303	28.28	5.57062	28.28	6.9338	28.28	7.72163
																		28.3	0.03065	28.3	1.1845	28.3	2.20771	28.3	3.32111	28.3	4.40288	28.3	5.58698	28.3	6.84179	28.3	7.72368
																		28.32	0.02617	28.32	1.17624	28.32	2.2088	28.32	3.3174	28.32	4.40285	28.32	5.59678	28.32	6.76836	28.32	7.72778
																		28.34	0.02312	28.34	1.1809	28.34	2.20813	28.34	3.31472	28.34	4.40271	28.34	5.59961	28.34	6.72357	28.34	7.73224
																		28.36	0.02033	28.36	1.19963	28.36	2.20702	28.36	3.31276	28.36	4.40259	28.36	5.59708	28.36	6.70035	28.36	7.73409
																		28.38	0.01791	28.38	1.23435	28.38	2.20626	28.38	3.31132	28.38	4.40248	28.38	5.58866	28.38	6.686	28.38	7.73356
																		28.4	0.01621	28.4	1.28109	28.4	2.20529	28.4	3.3103	28.4	4.40239	28.4	5.58326	28.4	6.67119	28.4	7.73226
																		28.42	0.01521	28.42	1.31436	28.42	2.20394	28.42	3.30967	28.42	4.40232	28.42	5.58851	28.42	6.65779	28.42	7.73138
																		28.44	0.01484	28.44	1.29992	28.44	2.20274	28.44	3.30947	28.44	4.40226	28.44	5.60355	28.44	6.64861	28.44	7.73321
																		28.46	0.01519	28.46	1.25483	28.46	2.2019	28.46	3.3098	28.46	4.40222	28.46	5.61562	28.46	6.64273	28.46	7.73976
																		28.48	0.01616	28.48	1.21363	28.48	2.20137	28.48	3.31082	28.48	4.40219	28.48	5.60703	28.48	6.63768	28.48	7.75317
																		28.5	0.01819	28.5	1.18472	28.5	2.20104	28.5	3.3126	28.5	4.40217	28.5	5.58499	28.5	6.63325	28.5	7.77575
																		28.52	0.02195	28.52	1.16576	28.52	2.20083	28.52	3.31465	28.52	4.40216	28.52	5.56607	28.52	6.63031	28.52	7.80719
																		28.54	0.0289	28.54	1.15532	28.54	2.20069	28.54	3.31601	28.54	4.40218	28.54	5.55604	28.54	6.62961	28.54	7.83687
																		28.56	0.04063	28.56	1.15274	28.56	2.20059	28.56	3.3168	28.56	4.40222	28.56	5.55524	28.56	6.63068	28.56	7.84568
																		28.58	0.05818	28.58	1.15771	28.58	2.20052	28.58	3.31695	28.58	4.40229	28.58	5.56277	28.58	6.63402	28.58	7.82524
																		28.6	0.07791	28.6	1.16975	28.6	2.20046	28.6	3.31592	28.6	4.4024	28.6	5.57651	28.6	6.64094	28.6	7.79098
																		28.62	0.08575	28.62	1.18581	28.62	2.20043	28.62	3.31491	28.62	4.40258	28.62	5.58797	28.62	6.65325	28.62	7.76198
																		28.64	0.07258	28.64	1.19794	28.64	2.2004	28.64	3.31531	28.64	4.40287	28.64	5.58563	28.64	6.67256	28.64	7.74278
																		28.66	0.05204	28.66	1.19356	28.66	2.20039	28.66	3.31703	28.66	4.40335	28.66	5.5737	28.66	6.69773	28.66	7.73151
																		28.68	0.03557	28.68	1.1736	28.68	2.2004	28.68	3.31889	28.68	4.40423	28.68	5.56403	28.68	6.71683	28.68	7.72551
																		28.7	0.02477	28.7	1.15293	28.7	2.20043	28.7	3.31894	28.7	4.40541	28.7	5.56269	28.7	6.71262	28.7	7.72288
																		28.72	0.01827	28.72	1.13814	28.72	2.20049	28.72	3.31639	28.72	4.4068	28.72	5.57116	28.72	6.69307	28.72	7.7223
																		28.74	0.01451	28.74	1.12895	28.74	2.2006	28.74	3.31314	28.74	4.40754	28.74	5.58701	28.74	6.67746	28.74	7.72199
																		28.76	0.01227	28.76	1.12357	28.76	2.20076	28.76	3.31057	28.76	4.40692	28.76	5.59888	28.76	6.67313	28.76	7.72008
																		28.78	0.01087	28.78	1.12063	28.78	2.20095	28.78	3.30909	28.78	4.40575	28.78	5.59174	28.78	6.68156	28.78	7.71695
																		28.8	0.01009	28.8	1.11915	28.8	2.20101	28.8	3.30861	28.8	4.40484	28.8	5.57217	28.8	6.70264	28.8	7.71426
																		28.82	0.00976	28.82	1.11872	28.82	2.20088	28.82	3.3091	28.82	4.40435	28.82	5.55457	28.82	6.73127	28.82	7.71251
																		28.84	0.0099	28.84	1.11919	28.84	2.2007	28.84	3.3108	28.84	4.40422	28.84	5.54306	28.84	6.75346	28.84	7.71147
																		28.86	0.01064	28.86	1.12073	28.86	2.20057	28.86	3.31391	28.86	4.40437	28.86	5.53691	28.86	6.76442	28.86	7.71099
																		28.88	0.01221	28.88	1.12371	28.88	2.2005	28.88	3.31876	28.88	4.40478	28.88	5.53453	28.88	6.76699	28.88	7.71093
																		28.9	0.01541	28.9	1.12895	28.9	2.20049	28.9	3.32439	28.9	4.40551	28.9	5.53479	28.9	6.74904	28.9	7.71117
																		28.92	0.02091	28.92	1.13809	28.92	2.20053	28.92	3.32687	28.92	4.40676	28.92	5.53733	28.92	6.71329	28.92	7.71173
																		28.94	0.02898	28.94	1.15356	28.94	2.2006	28.94	3.32356	28.94	4.40887	28.94	5.54213	28.94	6.67978	28.94	7.71265
																		28.96	0.03811	28.96	1.17781	28.96	2.20068	28.96	3.31821	28.96	4.41226	28.96	5.55012	28.96	6.65642	28.96	7.71401
																		28.98	0.04134	28.98	1.21072	28.98	2.20072	28.98	3.31422	28.98	4.41706	28.98	5.56347	28.98	6.64189	28.98	7.716
																		29	0.03493	29	1.24538	29	2.20071	29	3.31225	29	4.422	29	5.58632	29	6.6332	29	7.71894
																		29.02	0.02551	29.02	1.26009	29.02	2.20071	29.02	3.31214	29.02	4.42331	29.02	5.62519	29.02	6.62798	29.02	7.7234
																		29.04	0.01815	29.04	1.23684	29.04	2.20077	29.04	3.3136	29.04	4.41994	29.04	5.68723	29.04	6.6248	29.04	7.7309
																		29.06	0.0135	29.06	1.19761	29.06	2.20091	29.06	3.3159	29.06	4.41567	29.06	5.77367	29.06	6.62281	29.06	7.74347
																		29.08	0.01091	29.08	1.16499	29.08	2.20118	29.08	3.31711	29.08	4.41275	29.08	5.85335	29.08	6.62166	29.08	7.76403
																		29.1	0.00954	29.1	1.14335	29.1	2.20163	29.1	3.31588	29.1	4.41144	29.1	5.85594	29.1	6.62115	29.1	7.7944
																		29.12	0.00928	29.12	1.13014	29.12	2.20229	29.12	3.31391	29.12	4.41148	29.12	5.77966	29.12	6.62149	29.12	7.82872
																		29.14	0.00986	29.14	1.12225	29.14	2.20295	29.14	3.31296	29.14	4.41274	29.14	5.69507	29.14	6.62206	29.14	7.84374
																		29.16	0.01148	29.16	1.11734	29.16	2.20337	29.16	3.31358	29.16	4.4155	29.16	5.63481	29.16	6.62319	29.16	7.82429
																		29.18	0.01442	29.18	1.11405	29.18	2.20358	29.18	3.31596	29.18	4.4206	29.18	5.59881	29.18	6.62496	29.18	7.79169
																		29.2	0.01891	29.2	1.11171	29.2	2.20349	29.2	3.32009	29.2	4.42947	29.2	5.58003	29.2	6.62757	29.2	7.7655
																		29.22	0.02536	29.22	1.10997	29.22	2.20289	29.22	3.32525	29.22	4.44375	29.22	5.57362	29.22	6.63089	29.22	7.74968
																		29.24	0.03231	29.24	1.10862	29.24	2.20216	29.24	3.32906	29.24	4.46343	29.24	5.57791	29.24	6.63627	29.24	7.74241
																		29.26	0.03425	29.26	1.10759	29.26	2.20162	29.26	3.32965	29.26	4.481	29.26	5.59286	29.26	6.64399	29.26	7.74095
																		29.28	0.02849	29.28	1.10676	29.28	2.2013	29.28	3.32999	29.28	4.48029	29.28	5.6162	29.28	6.65607	29.28	7.74252
																		29.3	0.02062	29.3	1.1061	29.3	2.20114	29.3	3.33244	29.3	4.46236	29.3	5.63439	29.3	6.67606	29.3	7.74594
																		29.32	0.01452	29.32	1.10556	29.32	2.20109	29.32	3.33501	29.32	4.44296	29.32	5.62703	29.32	6.70971	29.32	7.75381
																		29.34	0.01063	29.34	1.10512	29.34	2.20111	29.34	3.33473	29.34	4.42904	29.34	5.60186	29.34	6.76401	29.34	7.76958
																		29.36	0.00839	29.36	1.10479	29.36	2.2012	29.36	3.33421	29.36	4.42043	29.36	5.57973	29.36	6.84149	29.36	7.79404
																		29.38	0.00719	29.38	1.10449	29.38	2.20136	29.38	3.33743	29.38	4.41544	29.38	5.56788	29.38	6.92036	29.38	7.81893
																		29.4	0.00666	29.4	1.10424	29.4	2.20161	29.4	3.34522	29.4	4.41261	29.4	5.56585	29.4	6.93816	29.4	7.826
																		29.42	0.00666	29.42	1.10404	29.42	2.20201	29.42	3.35411	29.42	4.41099	29.42	5.57012	29.42	6.87819	29.42	7.80801
																		29.44	0.00723	29.44	1.10388	29.44	2.20267	29.44	3.35781	29.44	4.41008	29.44	5.57432	29.44	6.80085	29.44	7.78073
																		29.46	0.00854	29.46	1.10376	29.46	2.20378	29.46	3.3588	29.46	4.40965	29.46	5.57341	29.46	6.74026	29.46	7.75882
																		29.48	0.01073	29.48	1.10368	29.48	2.20565	29.48	3.36513	29.48	4.4096	29.48	5.57034	29.48	6.70053	29.48	7.74517
																		29.5	0.01342	29.5	1.10366	29.5	2.20852	29.5	3.37771	29.5	4.40988	29.5	5.57256	29.5	6.67744	29.5	7.73835
																		29.52	0.01456	29.52	1.10359	29.52	2.21212	29.52	3.38551	29.52	4.4105	29.52	5.58386	29.52	6.66541	29.52	7.73675
																		29.54	0.01331	29.54	1.10372	29.54	2.21447	29.54	3.37538	29.54	4.41149	29.54	5.60545	29.54	6.66015	29.54	7.7393
																		29.56	0.01094	29.56	1.10396	29.56	2.21315	29.56	3.35541	29.56	4.41296	29.56	5.6369	29.56	6.65806	29.56	7.74533
																		29.58	0.00904	29.58	1.10436	29.58	2.20968	29.58	3.33813	29.58	4.41505	29.58	5.67216	29.58	6.65738	29.58	7.75423
																		29.6	0.00777	29.6	1.10495	29.6	2.2066	29.6	3.3263	29.6	4.41805	29.6	5.68404	29.6	6.66009	29.6	7.76603
																		29.62	0.00702	29.62	1.10581	29.62	2.20456	29.62	3.31923	29.62	4.42251	29.62	5.65596	29.62	6.66901	29.62	7.78361
																		29.64	0.00676	29.64	1.10715	29.64	2.20342	29.64	3.315	29.64	4.42948	29.64	5.61575	29.64	6.68684	29.64	7.80711
																		29.66	0.00698	29.66	1.10927	29.66	2.20294	29.66	3.31254	29.66	4.44092	29.66	5.58586	29.66	6.71479	29.66	7.8285
																		29.68	0.00747	29.68	1.11145	29.68	2.20292	29.68	3.31107	29.68	4.45994	29.68	5.56929	29.68	6.74673	29.68	7.83376
																		29.7	0.00838	29.7	1.11208	29.7	2.2033	29.7	3.31025	29.7	4.49019	29.7	5.56162	29.7	6.76518	29.7	7.81792
																		29.72	0.00965	29.72	1.11026	29.72	2.20387	29.72	3.30992	29.72	4.53247	29.72	5.55571	29.72	6.75949	29.72	7.79786
																		29.74	0.01149	29.74	1.10783	29.74	2.20414	29.74	3.30994	29.74	4.57715	29.74	5.54844	29.74	6.73689	29.74	7.78328
[truncated: 1,013 more rows]

## Sheet: Fig. 4
Fig. 4b	Wavelength (nm)	4CN(Hex) Normalized PL Intensity	Wavelength (nm)	4CN(Hep) Normalized PL Intensity	Wavelength (nm)	4CN(Oct) Normalized PL Intensity	Wavelength (nm)	4CN(Dod) Normalized PL Intensity	Wavelength (nm)	4CN(Dec) Normalized PL Intensity		Fig. 4d(Inset)	2 theta/degree	4CN(Hex)-Grinding	2 theta/degree	4CN(Hex)-Simulated		Fig. 4d	Wavelength (nm)	4CN(Hex)-Grinding		Fig. 4e	Wavelength (nm)	1 ns PL Intensity	2 ns PL Intensity	4 ns PL Intensity	7 ns PL Intensity	12 ns PL Intensity	100 ns PL Intensity
[truncated: 4,469 more rows]

[truncated: 29 more sheets: Fig. 5, Supplementary Fig. 1, Supplementary Fig. 2a, Supplementary Fig. 12, Supplementary Fig. 13, Supplementary Fig. 21, Supplementary Fig. 22, Supplementary Fig. 23, Supplementary Fig. 24, Supplementary Fig. 25, Supplementary Fig. 26, Supplementary Fig. 27, Supplementary Fig. 28, Supplementary Fig. 29, Supplementary Fig. 30, Supplementary Fig. 31, Supplementary Fig. 32, Supplementary Fig. 33, Supplementary Fig. 34, Supplementary Fig. 35 …]
